# Supplementary material for: Modelling the transmission dynamics of Campylobacter in Ontario, Canada, assuming house flies, Musca domestica, are a mechanical vector of disease transmission
Source: R Soc Open Sci. 2019 Feb 13;6(2):181394. doi: 10.1098/rsos.181394 (PMC6408420; doi:10.1098/rsos.181394)
Supplement: SBEIR Model with Fly Transmission [file rsos181394supp3.Rmd]

---
title: "SBEIR with Fly Tranmission"
author: "Melanie Cousins"
date: '2018-02-02'
output: html_document
---

```{r setup, include=FALSE}
knitr::opts_chunk$set(echo = TRUE)
```
```{r}
campyincidence <- read.table("/Users/MelanieCousins/OneDrive - University of Guelph/Masters/Project/Model/campyincidence.csv", header =T, sep = ',')
  
campyincidence <-data.frame(days=rep(seq(1,3304),1),incidence=c(campyincidence[1:3304,3]))  
  
library(ggplot2)

breaks <- c(0,365,730,1095,1460,1825,2190,2555,2920,3285)
xlabels <- c("Jan 1, 2005", "Jan 1, 2006", "Jan 1, 2007", "Jan 1, 2008", "Jan 1, 2009", "Jan 1, 2010", "Jan 1, 2011", "Jan 1, 2012", "Jan 1, 2013", "Jan 1, 2014")

ggplot(campyincidence, aes(days, incidence)) +
  geom_line(size=0.2) +
  scale_x_continuous(breaks = breaks, labels = xlabels) +
  theme_bw()
```
```{r}
knitr::include_graphics('Flymodel.png')
```
The Model Equations:
```{r}
require(deSolve)

campy <- read.table("/Users/MelanieCousins/OneDrive - University of Guelph/Masters/Project/Model/campy.csv", header =T, sep = ',')

campy <-data.frame(days=rep(seq(1,3304),1),cases=c(campy[1:3304,2])) 

ln_cases <- log(campy$cases)
campy$ln_cases <- ln_cases

open.sbeir.model <- function (t, x, params) {  #SIR model equations
  Sh <- x[1]
  Eh <- x[2]
  Ih <- x[3]
  Rh <- x[4]
  B <-  x[5]
  Sf <- x[6]
  If <- x[7]
  with( #we can simplify code using "with"
    as.list(params), #this argument to "with" lets us use the variable names
   
     { #human population
      dSh <- mu_bh*(Sh+Eh+Ih+Rh) + mu_i*(Sh+Eh+Ih+Rh)  - beta_f*Sh*If - beta_i*Sh*Ih - beta_b*Sh*B - mu_dh*Sh
      dEh <- beta_f*Sh*If + beta_i*Sh*Ih + beta_b*Sh*B - gamma*Eh - mu_dh*Eh
      dIh <- gamma*Eh  - lambda*Ih - mu_dh*Ih
      dRh <- mu_i*(Sh+Eh+Ih+Rh)+ lambda*Ih - mu_dh*Rh
      dB <-  zeta*sin(2*pi*t/365)*B
      
      #fly population
      dSf <- mu_b*(-100*sin(2*pi*t/365)) - beta_e*Sf*B - mu_d*(-100*sin(2*pi*t/365))*Sf
      dIf <- beta_e*Sf*B - mu_d*(-100*sin(2*pi*t/365))*If  
      dx <- (c(dSh,dEh,dIh,dRh,dB,dSf,dIf))
      list(dx) #return result as a list
    }
  )
}
```
Starting Conditions
```{r}
xstart <- c(Sh= 8e+06, Eh= 0, Ih= 9, Rh=4.57e+06, B=2.5e-02, Sf=4.91e+03, If= 0)    
mu_bh <-0.000027
mu_dh <-0.000020
mu_i <- 0.000009
gamma <- 0.65
lambda <- 0.0467
beta_i <- 1.034177e-13
beta_f <- 1.028844e-11 
beta_e <- 5.095899e-11
beta_b <- 3.380743e-07 
zeta <- 2.237077e-02
mu_b <- 2.154924e-03 
mu_d <- 1.67e-03 
params <- c(mu_bh=mu_bh, mu_dh=mu_dh, mu_i=mu_i, gamma=gamma, lambda=lambda, beta_i=beta_i, beta_f=beta_f, beta_b=beta_b, beta_e=beta_e, mu_b=mu_b, mu_d=mu_d)
```
Wintering of FLies:
```{r}
w <- 4.91e+03

out1 <- ode(xstart, # start at initial condition
            seq(0,365,1), # solve from 0 to T
            open.sbeir.model,
            params,
            method='ode45',
            rtol=1e-7)

if(out1[366,7]<w){
  
  xstart2 <- tail(out1,1)[2:8]
  
} else {
  
  out1[366,7] <- w
  out1[366,8] <- 0
  
  xstart2 <- tail(out1,1)[2:8]
  
}

out2 <- ode(xstart2, # start at initial condition
            seq(365,730,1), # solve from 0 to T
            open.sbeir.model,
            params,
            method='ode45',
            rtol=1e-7)

if(out2[366,7]<w){
  
  xstart3 <- tail(out2,1)[2:8]
  
}else {
  
  out2[366,7] <- w
  out2[366,8] <- 0
  
  xstart3 <- tail(out2,1)[2:8]
}

out3 <-  ode(xstart3,# start at end of last solution
             seq(730,1095,1), # solve from T to T+D
             open.sbeir.model,
             params,
             method='ode45',
             rtol=1e-7)

if(out3[366,7]<w){
  xstart4 <- tail(out3,1)[2:8]
}else {
  
  out3[366,7] <- w
  out3[366,8] <- 0
  
  xstart4 <- tail(out3,1)[2:8]
}


out4 <- ode(xstart4, # start at end of last solution
            seq(1095, 1460, 1), # solve from T+D to Tmax
            open.sbeir.model,
            params,
            method='ode45',
            rtol=1e-7)

if(out4[366,7]<w){
  
  xstart5 <- tail(out4,1)[2:8]
  
}else {
  
  out4[366,7] <- w
  out4[366,8] <- 0
  
  xstart5 <- tail(out4,1)[2:8]
}


out5 <- ode(xstart5, # start at end of last solution
            seq(1460,1825,1), # solve from T to T+D
            open.sbeir.model,
            params,
            method='ode45',
            rtol=1e-7)

if(out5[366,7]<w){
  
  xstart6 <- tail(out5,1)[2:8]
  
}else {
  
  out5[366,7] <- w
  out5[366,8] <- 0
  
  xstart6 <- tail(out5,1)[2:8]
}


out6 <- ode(xstart6, # start at end of last solution
            seq(1825, 2190, 1), # solve from T+D to Tmax
            open.sbeir.model,
            params,
            method='ode45',
            rtol=1e-7)


if(out6[366,7]<w){
  
  xstart7 <- tail(out6,1)[2:8]
  
}else {
  
  out6[366,7] <- w
  out6[366,8] <- 0
  
  xstart7 <- tail(out6,1)[2:8]
}


out7 <- ode(xstart7, # start at initial condition
            seq(2190,2555,1), # solve from 0 to T
            open.sbeir.model,
            params,
            method='ode45',
            rtol=1e-7)

if(out7[366,7]<w){
  
  xstart8 <- tail(out7,1)[2:8]
  
}else {
  
  out7[366,7] <- w
  out7[366,8] <- 0
  
  xstart8 <- tail(out7,1)[2:8]
}


out8 <- ode(xstart8, # start at end of last solution
            seq(2555,2920,1), # solve from T to T+D
            open.sbeir.model,
            params,
            method='ode45',
            rtol=1e-7)

if(out8[366,7]<w){
  
  xstart9 <- tail(out8,1)[2:8]
  
} else {
  
  out8[366,7] <- w
  out8[366,8] <- 0
  
  xstart9 <- tail(out8,1)[2:8]
}

out9 <- ode(xstart9, # start at end of last solution
            seq(2920,3285,1), # solve from T to T+D
            open.sbeir.model,
            params,
            method='ode45',
            rtol=1e-7)  

if(out9[366,7]<w){
  
  xstart10 <- tail(out9,1)[2:8]
  
}else {
  
  out9[366,7] <- w
  out9[366,8] <- 0
  
  xstart10 <- tail(out9,1)[2:8]
}

out10 <- ode(xstart10, # start at end of last solution
             seq(3285,3650,1), # solve from T to T+D
             open.sbeir.model,
             params,
             method='ode45',
             rtol=1e-7)     


if(out10[366,7]<w){
  
  xstart11 <- tail(out10,1)[2:8]
  
}else {
  
  out10[366,7] <- w
  out10[366,8] <- 0
  
  xstart11 <- tail(out10,1)[2:8]
}

out11 <- ode(xstart11, # start at end of last solution
             seq(3650,4015,1), # solve from T to T+D
             open.sbeir.model,
             params,
             method='ode45',
             rtol=1e-7)     

if(out11[366,7]<w){
  
  xstart12 <- tail(out11,1)[2:8]
  
}else {
  
  out11[366,7] <- w
  out11[366,8] <- 0
  
  xstart12 <- tail(out11,1)[2:8]
}

out12 <- ode(xstart12, # start at end of last solution
             seq(4015,4380,1), # solve from T to T+D
             open.sbeir.model,
             params,
             method='ode45',
             rtol=1e-7)     

if(out12[366,7]<w){
  
  xstart13 <- tail(out12,1)[2:8]
  
}else {
  
  out12[366,7] <- w
  out12[366,8] <- 0
  
  xstart13 <- tail(out12,1)[2:8]
}

out13 <- ode(xstart13, # start at end of last solution
             seq(4380,4745,1), # solve from T to T+D
             open.sbeir.model,
             params,
             method='ode45',
             rtol=1e-7)     


data <- as.data.frame(rbind(out1, out2, out3, out4, out5, out6, out7, out8, out9, out10, out11, out12, out13))

data2 <-as.data.frame(rbind(out1, out2, out3, out4, out5, out6, out7, out8, out9))
```
Model Fit:
Incidence:
```{r}
data$incidence <- (data$Ih/(data$Sh + data$Ih + data$Eh + data$Rh))*100000
data2$incidence <- (data2$Ih/(data2$Sh + data2$Ih + data2$Eh + data2$Rh))*100000


campyincidence <- read.table("/Users/MelanieCousins/OneDrive - University of Guelph/Masters/Project/Model/campyincidence.csv", header =T, sep = ',')
  
campyincidence <-data.frame(days=rep(seq(1,3304),1),incidence=c(campyincidence[1:3304,3]*100000)) 

breaks2 <- c(0,365,730,1095,1460,1825,2190,2555,2920,3285,3650, 4015,4380,4745)
xlabels2 <- c("Jan 1, 2005", "Jan 1, 2006", "Jan 1, 2007", "Jan 1, 2008", "Jan 1, 2009", "Jan 1, 2010", "Jan 1, 2011", "Jan 1, 2012", "Jan 1, 2013", "Jan 1, 2014","Jan 1, 2015", "Jan 1, 2016", "Jan 1, 2017", "Jan 1, 2018")

ggplot(data2, aes(x=time,y=incidence)) +
  geom_line(colour="black", size=1) +
  geom_line(data=campyincidence, aes(x=days, y=incidence), alpha=0.4) +
  xlab("Time") + ylab("Incidence per 100,000 population") +
  scale_x_continuous(breaks = breaks2, labels = xlabels2) +
  theme_bw()
```
Incidence per year:
```{r}
pho <- read.table("/Users/MelanieCousins/OneDrive - University of Guelph/Masters/Project/Model/phoincidence.csv", header =T, sep = ',')
  
pho2 <-data.frame(year=pho[1:13,1], phoincidence=pho[1:13,3])

pho_cumm <- data.frame(year=pho[1:13,1], phocuminc=pho[1:13,6])
```
```{r}
modelincidence <- c(sum(data$incidence[1:365]),
                    sum(data$incidence[366:731]),
                    sum(data$incidence[732:1097]),
                    sum(data$incidence[1098:1463]),
                    sum(data$incidence[1464:1829]),
                    sum(data$incidence[1830:2195]),
                    sum(data$incidence[2196:2561]),
                    sum(data$incidence[2562:2927]),
                    sum(data$incidence[2928:3293]),
                    sum(data$incidence[3294:3659]),
                    sum(data$incidence[3660:4025]),
                    sum(data$incidence[4026:4391]),
                    sum(data$incidence[4392:4757]))

model_cumulative <- c(modelincidence[[1]],
                    sum(modelincidence[[1]], modelincidence[[2]]),
                    sum(modelincidence[[1]], modelincidence[[2]], modelincidence[[3]]),
                    sum(modelincidence[[1]], modelincidence[[2]], modelincidence[[3]], modelincidence[[4]]),
                    sum(modelincidence[[1]], modelincidence[[2]], modelincidence[[3]], modelincidence[[4]], modelincidence[[5]]),
                    sum(modelincidence[[1]], modelincidence[[2]], modelincidence[[3]], modelincidence[[4]], modelincidence[[5]], modelincidence[[6]]),
                    sum(modelincidence[[1]], modelincidence[[2]], modelincidence[[3]], modelincidence[[4]], modelincidence[[5]], modelincidence[[6]], modelincidence[[7]]),
                    sum(modelincidence[[1]], modelincidence[[2]], modelincidence[[3]], modelincidence[[4]], modelincidence[[5]], modelincidence[[6]],modelincidence[[7]], modelincidence[[8]]),
                    sum(modelincidence[[1]], modelincidence[[2]], modelincidence[[3]], modelincidence[[4]], modelincidence[[5]], modelincidence[[6]],modelincidence[[7]], modelincidence[[8]], modelincidence[[9]]),
                    sum(modelincidence[[1]], modelincidence[[2]], modelincidence[[3]], modelincidence[[4]], modelincidence[[5]], modelincidence[[6]],modelincidence[[7]], modelincidence[[8]], modelincidence[[9]], modelincidence[[10]]),
                    sum(modelincidence[[1]], modelincidence[[2]], modelincidence[[3]], modelincidence[[4]], modelincidence[[5]], modelincidence[[6]],modelincidence[[7]], modelincidence[[8]], modelincidence[[9]], modelincidence[[10]], modelincidence[[11]]), 
                    sum(modelincidence[[1]], modelincidence[[2]], modelincidence[[3]], modelincidence[[4]], modelincidence[[5]], modelincidence[[6]],modelincidence[[7]], modelincidence[[8]], modelincidence[[9]], modelincidence[[10]], modelincidence[[11]], modelincidence[[12]]),
                    sum(modelincidence[[1]], modelincidence[[2]], modelincidence[[3]], modelincidence[[4]], modelincidence[[5]], modelincidence[[6]],modelincidence[[7]], modelincidence[[8]], modelincidence[[9]], modelincidence[[10]], modelincidence[[11]], modelincidence[[12]], modelincidence[[13]]))


survincidence <- c(sum(campyincidence$incidence[1:365]),
                    sum(campyincidence$incidence[366:731]),
                    sum(campyincidence$incidence[732:1097]),
                    sum(campyincidence$incidence[1098:1463]),
                    sum(campyincidence$incidence[1464:1829]),
                    sum(campyincidence$incidence[1830:2195]),
                    sum(campyincidence$incidence[2196:2561]),
                    sum(campyincidence$incidence[2562:2927]),
                    sum(campyincidence$incidence[2928:3293]))
         


surv_cumulative <- c(survincidence[[1]],
                    sum(survincidence[[1]], survincidence[[2]]),
                    sum(survincidence[[1]], survincidence[[2]], survincidence[[3]]),
                    sum(survincidence[[1]], survincidence[[2]], survincidence[[3]], survincidence[[4]]),
                    sum(survincidence[[1]], survincidence[[2]], survincidence[[3]], survincidence[[4]], survincidence[[5]]),
                    sum(survincidence[[1]], survincidence[[2]], survincidence[[3]], survincidence[[4]], survincidence[[5]], survincidence[[6]]),
                    sum(survincidence[[1]], survincidence[[2]], survincidence[[3]], survincidence[[4]], survincidence[[5]], survincidence[[6]], survincidence[[7]]),
                    sum(survincidence[[1]], survincidence[[2]], survincidence[[3]], survincidence[[4]], survincidence[[5]], survincidence[[6]],survincidence[[7]], survincidence[[8]]),
                    sum(survincidence[[1]], survincidence[[2]], survincidence[[3]], survincidence[[4]], survincidence[[5]], survincidence[[6]],survincidence[[7]], survincidence[[8]], survincidence[[9]]), NA, NA, NA, NA)


yearlyincidence <- data.frame(year=rep(seq(2005,2017),1), model = model_cumulative, surv = surv_cumulative, pho=pho_cumm$phocuminc)

```
```{r}
breaks3 <- c(2005, 2006, 2007, 2008, 2009, 2010, 2011, 2012, 2013, 2014, 2015, 2016, 2017)
xlabels3 <- c("2005", "2006", "2007", "2008", "2009", "2010", "2011", "2012", "2013", "2014", "2015", "2016", "2017")

ggplot(yearlyincidence, aes(x=year,y=model)) +
  geom_line(colour="black") +
  geom_line(aes(x=year,y=pho), colour="grey") +
  xlab("Year") + ylab("Incidence per 100,000 population") +
  scale_x_continuous(breaks = breaks3, labels = xlabels3) +
  geom_vline(xintercept=2014) +
  theme_bw()
```

```{r}
startpop <- data$Sh[[1]]+data$Eh[[1]]+data$Ih[[1]]+data$Rh[[1]]
startpop
endpop <-data$Sh[[4758]]+data$Eh[[4758]]+data$Ih[[4758]]+data$Rh[[4758]]
endpop
```
