# Supplementary material for: Modelling the transmission dynamics of Campylobacter in Ontario, Canada, assuming house flies, Musca domestica, are a mechanical vector of disease transmission
Source: R Soc Open Sci. 2019 Feb 13;6(2):181394. doi: 10.1098/rsos.181394 (PMC6408420; doi:10.1098/rsos.181394)
Supplement: Fly Population and Activity Levels and Climate Change [file rsos181394supp4.Rmd]

---
title: "Fly Population and Climate Change"
author: "Melanie Cousins"
date: '2018-02-26'
output: html_document
---
Baseline:
```{r}
require(deSolve)
require(ggplot2)
require(tidyr)

breaks <- c(0,365,730,1095,1460,1825,2190,2555,2920,3285)
xlabels <- c("Jan 1, 2005", "Jan 1, 2006", "Jan 1, 2007", "Jan 1, 2008", "Jan 1, 2009", "Jan 1, 2010", "Jan 1, 2011", "Jan 1, 2012", "Jan 1, 2013", "Jan 1, 2014")

open.sbeir.model <- function (t, x, params) {  #SIR model equations
  Sh <- x[1]
  Eh <- x[2]
  Ih <- x[3]
  Rh <- x[4]
  B <-  x[5]
  Sf <- x[6]
  If <- x[7]
  with( #we can simplify code using "with"
    as.list(params), #this argument to "with" lets us use the variable names
   
     { #human population
      dSh <- mu_bh*(Sh+Eh+Ih+Rh) + mu_i*(Sh+Eh+Ih+Rh) - beta_f*Sh*If - beta_i*Sh*Ih - beta_b*Sh*B - mu_dh*Sh
      dEh <- beta_f*Sh*If + beta_i*Sh*Ih + beta_b*Sh*B - gamma*Eh - mu_dh*Eh
      dIh <- gamma*Eh  - lambda*Ih - mu_dh*Ih
      dRh <- lambda*Ih - mu_dh*Rh
      dB <-  zeta*sin(2*pi*t/365)*B
      
      #fly population
      dSf <- mu_b*(-100*sin(2*pi*t/365)) - beta_e*Sf*B - mu_d*(-100*sin(2*pi*t/365))*Sf
      dIf <- beta_e*Sf*B - mu_d*(-100*sin(2*pi*t/365))*If  
      dx <- (c(dSh,dEh,dIh,dRh,dB,dSf,dIf))
      list(dx) #return result as a list
    }
  )
}
```
Starting Conditions
```{r}
xstart <- c(Sh= 8e+06, Eh= 0, Ih= 9, Rh=4.57e+06, B=2.5e-02, Sf=4.91e3, If= 0)    
mu_bh <-0.000027
mu_dh <-0.000020
mu_i <- 0.000009
gamma <- 0.65
lambda <- 0.0467
beta_i <- 1.034177e-13
beta_f <- 1.028844e-11 
beta_e <- 5.095899e-11
beta_b <- 3.380743e-07 
zeta <- 2.237077e-02
mu_b <- 2.154924e-03 
mu_d <- 1.67e-03  
params <- c(mu_bh=mu_bh, mu_dh=mu_dh, mu_i=mu_i, gamma=gamma, lambda=lambda, beta_i=beta_i, beta_f=beta_f, beta_b=beta_b, beta_e=beta_e, mu_b=mu_b, mu_d=mu_d)
```
Wintering of FLies:
```{r}
w <- 4.91e3

baseline <- as.data.frame(ode(xstart, # start at initial condition
            seq(0,365,1), # solve from 0 to T
            open.sbeir.model,
            params,
            method='ode45',
            rtol=1e-7))

baseline$incidence <- (baseline$Ih/(baseline$Sh+baseline$Eh+baseline$Ih+baseline$Rh))*100000
```
Number of Flies:
```{r}
flypop <- max(baseline$Sf)+max(baseline$If)
flypop
```
Higher Population and More Over-Winter: 1.309919e+12
45.7% increase (1.908e12)
```{r}
open.sbeir.model <- function (t, x, params) {  #SIR model equations
  Sh <- x[1]
  Eh <- x[2]
  Ih <- x[3]
  Rh <- x[4]
  B <-  x[5]
  Sf <- x[6]
  If <- x[7]
  with( #we can simplify code using "with"
    as.list(params), #this argument to "with" lets us use the variable names
   
     { #human population
      dSh <- mu_bh*(Sh+Eh+Ih+Rh) + mu_i*(Sh+Eh+Ih+Rh) - beta_f*Sh*If - beta_i*Sh*Ih - beta_b*Sh*B - mu_dh*Sh
      dEh <- beta_f*Sh*If + beta_i*Sh*Ih + beta_b*Sh*B - gamma*Eh - mu_dh*Eh
      dIh <- gamma*Eh  - lambda*Ih - mu_dh*Ih
      dRh <-  + lambda*Ih - mu_dh*Rh
      dB <-  zeta*sin(2*pi*t/365)*B
      
      #fly population
      dSf <- mu_b*(-100*sin(2*pi*t/365)) - beta_e*Sf*B - mu_d*(-100*sin(2*pi*t/365))*Sf
      dIf <- beta_e*Sf*B - mu_d*(-100*sin(2*pi*t/365))*If  
      dx <- (c(dSh,dEh,dIh,dRh,dB,dSf,dIf))
      list(dx) #return result as a list
    }
  )
}

xstart <- c(Sh= 8e+06, Eh= 0, Ih= 9, Rh=4.57e+06, B=2.5e-02, Sf=5250, If= 0)    
mu_bh <-0.000027
mu_dh <-0.000020
mu_i <- 0.000009
gamma <- 0.65
lambda <- 0.0467
beta_i <- 1.034177e-13
beta_f <- 1.028844e-11 
beta_e <- 5.095899e-11
beta_b <- 3.380743e-07 
zeta <- 2.237077e-02
mu_b <- 2.196e-03 
mu_d <- 1.696e-03
params <- c(mu_bh=mu_bh, mu_dh=mu_dh, mu_i=mu_i, gamma=gamma, lambda=lambda, beta_i=beta_i, beta_f=beta_f, beta_b=beta_b, beta_e=beta_e, mu_b=mu_b, mu_d=mu_d)

w <- 5250

increase1 <- as.data.frame(ode(xstart, # start at initial condition
            seq(0,365,1), # solve from 0 to T
            open.sbeir.model,
            params,
            method='ode45',
            rtol=1e-7))
```
84.3% increase (2.414e12)
```{r}
open.sbeir.model <- function (t, x, params) {  #SIR model equations
  Sh <- x[1]
  Eh <- x[2]
  Ih <- x[3]
  Rh <- x[4]
  B <-  x[5]
  Sf <- x[6]
  If <- x[7]
  with( #we can simplify code using "with"
    as.list(params), #this argument to "with" lets us use the variable names
   
     { #human population
      dSh <- mu_bh*(Sh+Eh+Ih+Rh) + mu_i*(Sh+Eh+Ih+Rh) - beta_f*Sh*If - beta_i*Sh*Ih - beta_b*Sh*B - mu_dh*Sh
      dEh <- beta_f*Sh*If + beta_i*Sh*Ih + beta_b*Sh*B - gamma*Eh - mu_dh*Eh
      dIh <- gamma*Eh - lambda*Ih - mu_dh*Ih
      dRh <- lambda*Ih - mu_dh*Rh
      dB <-  zeta*sin(2*pi*t/365)*B
      
      #fly population
      dSf <- mu_b*(-100*sin(2*pi*t/365)) - beta_e*Sf*B - mu_d*(-100*sin(2*pi*t/365))*Sf
      dIf <- beta_e*Sf*B - mu_d*(-100*sin(2*pi*t/365))*If  
      dx <- (c(dSh,dEh,dIh,dRh,dB,dSf,dIf))
      list(dx) #return result as a list
    }
  )
}

xstart <- c(Sh=8e+06, Eh= 0, Ih= 9, Rh=4.57e+06, B=2.5e-02, Sf=5500, If= 0)    
mu_bh <-0.000027
mu_dh <-0.000020
mu_i <- 0.000009
gamma <- 0.65
lambda <- 0.0467
beta_i <- 1.034177e-13
beta_f <- 1.028844e-11 
beta_e <- 5.095899e-11
beta_b <- 3.380743e-07 
zeta <- 2.237077e-02
mu_b <- 2.175e-03 
mu_d <- 1.715e-03
params <- c(mu_bh=mu_bh, mu_dh=mu_dh, mu_i=mu_i, gamma=gamma, lambda=lambda, beta_i=beta_i, beta_f=beta_f, beta_b=beta_b, beta_e=beta_e, mu_b=mu_b, mu_d=mu_d)   

w<-5500


increase2 <- as.data.frame(ode(xstart, # start at initial condition
            seq(0,365,1), # solve from 0 to T
            open.sbeir.model,
            params,
            method='ode45',
            rtol=1e-7))

```
156% increase (3.353e12)
```{r}
open.sbeir.model <- function (t, x, params) {  #SIR model equations
  Sh <- x[1]
  Eh <- x[2]
  Ih <- x[3]
  Rh <- x[4]
  B <-  x[5]
  Sf <- x[6]
  If <- x[7]
  with( #we can simplify code using "with"
    as.list(params), #this argument to "with" lets us use the variable names
   
     { #human population
      dSh <- mu_bh*(Sh+Eh+Ih+Rh) + mu_i*(Sh+Eh+Ih+Rh) - beta_f*Sh*If - beta_i*Sh*Ih - beta_b*Sh*B - mu_dh*Sh
      dEh <- beta_f*Sh*If + beta_i*Sh*Ih + beta_b*Sh*B - gamma*Eh - mu_dh*Eh
      dIh <- gamma*Eh  - lambda*Ih - mu_dh*Ih
      dRh <- lambda*Ih - mu_dh*Rh
      dB <-  zeta*sin(2*pi*t/365)*B
      
      #fly population
      dSf <- mu_b*(-100*sin(2*pi*t/365)) - beta_e*Sf*B - mu_d*(-100*sin(2*pi*t/365))*Sf
      dIf <- beta_e*Sf*B - mu_d*(-100*sin(2*pi*t/365))*If  
      dx <- (c(dSh,dEh,dIh,dRh,dB,dSf,dIf))
      list(dx) #return result as a list
    }
  )
}

xstart <- c(Sh=8e+06, Eh= 0, Ih= 9, Rh=4.57e+06, B=2.5e-02, Sf=6000, If= 0)    
mu_bh <-0.000027
mu_dh <-0.000020
mu_i <- 0.000009
gamma <- 0.65
lambda <- 0.0467
beta_i <- 1.034177e-13
beta_f <- 1.028844e-11 
beta_e <- 5.095899e-11
beta_b <- 3.380743e-07 
zeta <- 2.237077e-02
mu_b <- 2.204e-03 
mu_d <- 1.734e-03
params <- c(mu_bh=mu_bh, mu_dh=mu_dh, mu_i=mu_i, gamma=gamma, lambda=lambda, beta_i=beta_i, beta_f=beta_f, beta_b=beta_b, beta_e=beta_e, mu_b=mu_b, mu_d=mu_d)

w<-6000


increase4 <- as.data.frame(ode(xstart, # start at initial condition
            seq(0,365,1), # solve from 0 to T
            open.sbeir.model,
            params,
            method='ode45',
            rtol=1e-7))

```
128% increase (2.986e12)
```{r}
open.sbeir.model <- function (t, x, params) {  #SIR model equations
  Sh <- x[1]
  Eh <- x[2]
  Ih <- x[3]
  Rh <- x[4]
  B <-  x[5]
  Sf <- x[6]
  If <- x[7]
  with( #we can simplify code using "with"
    as.list(params), #this argument to "with" lets us use the variable names
   
     { #human population
      dSh <- mu_bh*(Sh+Eh+Ih+Rh) + mu_i*(Sh+Eh+Ih+Rh) - beta_f*Sh*If - beta_i*Sh*Ih - beta_b*Sh*B - mu_dh*Sh
      dEh <- beta_f*Sh*If + beta_i*Sh*Ih + beta_b*Sh*B - gamma*Eh - mu_dh*Eh
      dIh <- gamma*Eh  - lambda*Ih - mu_dh*Ih
      dRh <- lambda*Ih - mu_dh*Rh
      dB <-  zeta*sin(2*pi*t/365)*B
      
      #fly population
      dSf <- mu_b*(-100*sin(2*pi*t/365)) - beta_e*Sf*B - mu_d*(-100*sin(2*pi*t/365))*Sf
      dIf <- beta_e*Sf*B - mu_d*(-100*sin(2*pi*t/365))*If  
      dx <- (c(dSh,dEh,dIh,dRh,dB,dSf,dIf))
      list(dx) #return result as a list
    }
  )
}

xstart <- c(Sh= 8e+06, Eh= 0, Ih= 9, Rh=4.57e+06, B=2.5e-02, Sf=5750, If= 0)    
mu_bh <-0.000027
mu_dh <-0.000020
mu_i <- 0.000009
gamma <- 0.65
lambda <- 0.0467
beta_i <- 1.034177e-13
beta_f <- 1.028844e-11 
beta_e <- 5.095899e-11
beta_b <- 3.380743e-07 
zeta <- 2.237077e-02
mu_b <- 2.1973e-03 
mu_d <- 1.7273e-03  
params <- c(mu_bh=mu_bh, mu_dh=mu_dh, mu_i=mu_i, gamma=gamma, lambda=lambda, beta_i=beta_i, beta_f=beta_f, beta_b=beta_b, beta_e=beta_e, mu_b=mu_b, mu_d=mu_d)

w <- 5750

increase3 <- as.data.frame(ode(xstart, # start at initial condition
            seq(0,365,1), # solve from 0 to T
            open.sbeir.model,
            params,
            method='ode45',
            rtol=1e-7))

```
244% increase (4.506e12)
```{r}
open.sbeir.model <- function (t, x, params) {  #SIR model equations
  Sh <- x[1]
  Eh <- x[2]
  Ih <- x[3]
  Rh <- x[4]
  B <-  x[5]
  Sf <- x[6]
  If <- x[7]
  with( #we can simplify code using "with"
    as.list(params), #this argument to "with" lets us use the variable names
   
     { #human population
      dSh <- mu_bh*(Sh+Eh+Ih+Rh) + mu_i*(Sh+Eh+Ih+Rh) - beta_f*Sh*If - beta_i*Sh*Ih - beta_b*Sh*B - mu_dh*Sh
      dEh <- beta_f*Sh*If + beta_i*Sh*Ih + beta_b*Sh*B - gamma*Eh - mu_dh*Eh
      dIh <- gamma*Eh  - lambda*Ih - mu_dh*Ih
      dRh <- lambda*Ih - mu_dh*Rh
      dB <-  zeta*sin(2*pi*t/365)*B
      
      #fly population
      dSf <- mu_b*(-100*sin(2*pi*t/365)) - beta_e*Sf*B - mu_d*(-100*sin(2*pi*t/365))*Sf
      dIf <- beta_e*Sf*B - mu_d*(-100*sin(2*pi*t/365))*If  
      dx <- (c(dSh,dEh,dIh,dRh,dB,dSf,dIf))
      list(dx) #return result as a list
    }
  )
}

xstart <- c(Sh= 8e+06, Eh= 0, Ih= 9, Rh=4.57e+06, B=2.5e-02, Sf=6250, If= 0)    
mu_bh <- 0.000027
mu_dh <- 0.000020
mu_i <- 0.000009
gamma <- 0.65
lambda <- 0.0467
beta_i <- 1.034177e-13
beta_f <- 1.028844e-11 
beta_e <- 5.095899e-11
beta_b <- 3.380743e-07 
zeta <- 2.237077e-02
mu_b <- 2.186e-03 
mu_d <- 1.756e-03  
params <- c(mu_bh=mu_bh, mu_dh=mu_dh, mu_i=mu_i, gamma=gamma, lambda=lambda, beta_i=beta_i, beta_f=beta_f, beta_b=beta_b, beta_e=beta_e, mu_b=mu_b, mu_d=mu_d)

w <- 6250

increase5 <- as.data.frame(ode(xstart, # start at initial condition
            seq(0,365,1), # solve from 0 to T
            open.sbeir.model,
            params,
            method='ode45',
            rtol=1e-7))

```
Population Plot:
```{r}
increase1$incidence <- (increase1$Ih/(increase1$Sh+increase1$Eh+increase1$Ih+increase1$Rh))*100000
increase2$incidence <- (increase2$Ih/(increase2$Sh+increase2$Eh+increase2$Ih+increase2$Rh))*100000
increase3$incidence <- (increase3$Ih/(increase3$Sh+increase3$Eh+increase3$Ih+increase3$Rh))*100000
increase4$incidence <- (increase4$Ih/(increase4$Sh+increase4$Eh+increase4$Ih+increase4$Rh))*100000
increase5$incidence <- (increase5$Ih/(increase5$Sh+increase5$Eh+increase5$Ih+increase5$Rh))*100000


df_population <- data.frame(time=rep(seq(1:366),1), baseline$incidence, increase1$incidence, increase2$incidence, increase3$incidence, increase4$incidence, increase5$incidence)


names(df_population)[2]<-"Increase.0"
names(df_population)[3]<-"Increase.1"
names(df_population)[4]<- "Increase.2"
names(df_population)[5]<-"Increase.3"
names(df_population)[6]<- "Increase.4"
names(df_population)[7]<-"Increase.5"

df_population.tidy <- df_population %>%
  gather(key, time) %>%
  separate(key, c("Increase", "Level"), "\\.")

df_population.tidy$Days <- df_population$time
names(df_population.tidy)[3]<-"Incidence"

df_population.tidy2 <- transform(df_population.tidy,
  Level = factor(Level, levels = c("0", "1", "2", "3", "4", "5"), c("Baseline","45.7% increase", "84.3% increase", "128% increase", "156% increase", "244% increase")))

ggplot(df_population.tidy2, aes(x=Days,y=Incidence, col=Level)) +
  geom_line(aes(linetype=Level)) +
  scale_colour_grey() +
  xlab("Days") + ylab("Daily incidence per 100,000 population") +
  scale_x_continuous(breaks = breaks) +
  theme_bw()

```
Population Percentage Increase:
```{r}
baseline_incidence_yr1 <- sum(baseline$incidence[1:365])
baseline_incidence_yr1

increase1_incidence_yr1 <- sum(increase1$incidence[1:365])
increase1_incidence_yr1

increase2_incidence_yr1 <- sum(increase2$incidence[1:365])
increase2_incidence_yr1

increase3_incidence_yr1 <- sum(increase3$incidence[1:365])
increase3_incidence_yr1

increase4_incidence_yr1 <- sum(increase4$incidence[1:365])
increase4_incidence_yr1

increase5_incidence_yr1 <- sum(increase5$incidence[1:365])
increase5_incidence_yr1
```
```{r}


percentage_increase1_yr1 <- ((increase1_incidence_yr1 - baseline_incidence_yr1)/baseline_incidence_yr1)*100
percentage_increase1_yr1


percentage_increase2_yr1 <- ((increase2_incidence_yr1 - baseline_incidence_yr1)/baseline_incidence_yr1)*100
percentage_increase2_yr1


percentage_increase3_yr1 <- ((increase3_incidence_yr1 - baseline_incidence_yr1)/baseline_incidence_yr1)*100
percentage_increase3_yr1

percentage_increase4_yr1 <- ((increase4_incidence_yr1 - baseline_incidence_yr1)/baseline_incidence_yr1)*100
percentage_increase4_yr1

percentage_increase5_yr1 <- ((increase5_incidence_yr1 - baseline_incidence_yr1)/baseline_incidence_yr1)*100
percentage_increase5_yr1

```
More Activity:
25% more activity:
```{r}
open.sbeir.model <- function (t, x, params) {  #SIR model equations
  Sh <- x[1]
  Eh <- x[2]
  Ih <- x[3]
  Rh <- x[4]
  B <-  x[5]
  Sf <- x[6]
  If <- x[7]
  with( #we can simplify code using "with"
    as.list(params), #this argument to "with" lets us use the variable names
   
     { #human population
      dSh <- mu_bh*(Sh+Eh+Ih+Rh) + mu_i*(Sh+Eh+Ih+Rh) - beta_f*Sh*If - beta_i*Sh*Ih - beta_b*Sh*B - mu_dh*Sh
      dEh <- beta_f*Sh*If + beta_i*Sh*Ih + beta_b*Sh*B - gamma*Eh - mu_dh*Eh
      dIh <- gamma*Eh  - lambda*Ih - mu_dh*Ih
      dRh <- lambda*Ih - mu_dh*Rh
      dB <-  zeta*sin(2*pi*t/365)*B
      
      #fly population
      dSf <- mu_b*(-100*sin(2*pi*t/365)) - beta_e*Sf*B - mu_d*(-100*sin(2*pi*t/365))*Sf
      dIf <- beta_e*Sf*B - mu_d*(-100*sin(2*pi*t/365))*If  
      dx <- (c(dSh,dEh,dIh,dRh,dB,dSf,dIf))
      list(dx) #return result as a list
    }
  )
}

xstart <- c(Sh= 8e+06, Eh= 0, Ih= 9, Rh=4.57e+06, B=2.5e-02, Sf=4.91e+03, If= 0)    
mu_bh <-0.000027
mu_dh <-0.000020
mu_i <- 0.000009
gamma <- 0.65
lambda <- 0.0467
beta_i <- 1.034177e-13
beta_f <- 1.028844e-11 
beta_e <- 1.25*5.095899e-11
beta_b <- 1.25*3.380743e-07 
zeta <- 2.237077e-02
mu_b <- 2.154924e-03 
mu_d <- 1.67e-03 
params <- c(mu_bh=mu_bh, mu_dh=mu_dh, mu_i=mu_i, gamma=gamma, lambda=lambda, beta_i=beta_i, beta_f=beta_f, beta_b=beta_b, beta_e=beta_e, mu_b=mu_b, mu_d=mu_d)

w <- 4.91e+03

activity1 <- as.data.frame(ode(xstart, # start at initial condition
            seq(0,365,1), # solve from 0 to T
            open.sbeir.model,
            params,
            method='ode45',
            rtol=1e-7))
```
50% more activity:
```{r}
open.sbeir.model <- function (t, x, params) {  #SIR model equations
  Sh <- x[1]
  Eh <- x[2]
  Ih <- x[3]
  Rh <- x[4]
  B <-  x[5]
  Sf <- x[6]
  If <- x[7]
  with( #we can simplify code using "with"
    as.list(params), #this argument to "with" lets us use the variable names
   
     { #human population
      dSh <- mu_bh*(Sh+Eh+Ih+Rh) + mu_i*(Sh+Eh+Ih+Rh) - beta_f*Sh*If - beta_i*Sh*Ih - beta_b*Sh*B - mu_dh*Sh
      dEh <- beta_f*Sh*If + beta_i*Sh*Ih + beta_b*Sh*B - gamma*Eh - mu_dh*Eh
      dIh <- gamma*Eh  - lambda*Ih - mu_dh*Ih
      dRh <- lambda*Ih - mu_dh*Rh
      dB <-  zeta*sin(2*pi*t/365)*B
      
      #fly population
      dSf <- mu_b*(-100*sin(2*pi*t/365)) - beta_e*Sf*B - mu_d*(-100*sin(2*pi*t/365))*Sf
      dIf <- beta_e*Sf*B - mu_d*(-100*sin(2*pi*t/365))*If  
      dx <- (c(dSh,dEh,dIh,dRh,dB,dSf,dIf))
      list(dx) #return result as a list
    }
  )
}

xstart <- c(Sh= 8e+06, Eh= 0, Ih= 9, Rh=4.57e+06, B=2.5e-02, Sf=4.91e+03, If= 0)    
mu_bh <-0.000027
mu_dh <-0.000020
mu_i <- 0.000009
gamma <- 0.65
lambda <- 0.0467
beta_i <- 1.034177e-13
beta_f <- 1.028844e-11 
beta_e <- 1.5*5.095899e-11
beta_b <- 1.5*3.380743e-07 
zeta <- 2.237077e-02
mu_b <- 2.154924e-03 
mu_d <- 1.67e-03 
params <- c(mu_bh=mu_bh, mu_dh=mu_dh, mu_i=mu_i, gamma=gamma, lambda=lambda, beta_i=beta_i, beta_f=beta_f, beta_b=beta_b, beta_e=beta_e, mu_b=mu_b, mu_d=mu_d)

w <- 4.91e+03

activity2 <- as.data.frame(ode(xstart, # start at initial condition
            seq(0,365,1), # solve from 0 to T
            open.sbeir.model,
            params,
            method='ode45',
            rtol=1e-7))
```
75% more activity:
```{r}
open.sbeir.model <- function (t, x, params) {  #SIR model equations
  Sh <- x[1]
  Eh <- x[2]
  Ih <- x[3]
  Rh <- x[4]
  B <-  x[5]
  Sf <- x[6]
  If <- x[7]
  with( #we can simplify code using "with"
    as.list(params), #this argument to "with" lets us use the variable names
   
     { #human population
      dSh <- mu_bh*(Sh+Eh+Ih+Rh) + mu_i*(Sh+Eh+Ih+Rh) - beta_f*Sh*If - beta_i*Sh*Ih - beta_b*Sh*B - mu_dh*Sh
      dEh <- beta_f*Sh*If + beta_i*Sh*Ih + beta_b*Sh*B - gamma*Eh - mu_dh*Eh
      dIh <- gamma*Eh  - lambda*Ih - mu_dh*Ih
      dRh <- lambda*Ih - mu_dh*Rh
      dB <-  zeta*sin(2*pi*t/365)*B
      
      #fly population
      dSf <- mu_b*(-100*sin(2*pi*t/365)) - beta_e*Sf*B - mu_d*(-100*sin(2*pi*t/365))*Sf
      dIf <- beta_e*Sf*B - mu_d*(-100*sin(2*pi*t/365))*If  
      dx <- (c(dSh,dEh,dIh,dRh,dB,dSf,dIf))
      list(dx) #return result as a list
    }
  )
}

xstart <- c(Sh= 8e+06, Eh= 0, Ih= 9, Rh=4.57e+06, B=2.5e-02, Sf=4.91e+03, If= 0)    
mu_bh <-0.000027
mu_dh <-0.000020
mu_i <- 0.000009
gamma <- 0.65
lambda <- 0.0467
beta_i <- 1.034177e-13
beta_f <- 1.028844e-11 
beta_e <- 1.75*5.095899e-11
beta_b <- 1.75*3.380743e-07 
zeta <- 2.237077e-02
mu_b <- 2.154924e-03 
mu_d <- 1.67e-03 
params <- c(mu_bh=mu_bh, mu_dh=mu_dh, mu_i=mu_i, gamma=gamma, lambda=lambda, beta_i=beta_i, beta_f=beta_f, beta_b=beta_b, beta_e=beta_e, mu_b=mu_b, mu_d=mu_d)

w <- 4.91e+03

activity3 <- as.data.frame(ode(xstart, # start at initial condition
            seq(0,365,1), # solve from 0 to T
            open.sbeir.model,
            params,
            method='ode45',
            rtol=1e-7))


```
100% Increase:
```{r}
open.sbeir.model <- function (t, x, params) {  #SIR model equations
  Sh <- x[1]
  Eh <- x[2]
  Ih <- x[3]
  Rh <- x[4]
  B <-  x[5]
  Sf <- x[6]
  If <- x[7]
  with( #we can simplify code using "with"
    as.list(params), #this argument to "with" lets us use the variable names
   
     { #human population
      dSh <- mu_bh*(Sh+Eh+Ih+Rh) + mu_i*(Sh+Eh+Ih+Rh) - beta_f*Sh*If - beta_i*Sh*Ih - beta_b*Sh*B - mu_dh*Sh
      dEh <- beta_f*Sh*If + beta_i*Sh*Ih + beta_b*Sh*B - gamma*Eh - mu_dh*Eh
      dIh <- gamma*Eh  - lambda*Ih - mu_dh*Ih
      dRh <- lambda*Ih - mu_dh*Rh
      dB <-  zeta*sin(2*pi*t/365)*B
      
      #fly population
      dSf <- mu_b*(-100*sin(2*pi*t/365)) - beta_e*Sf*B - mu_d*(-100*sin(2*pi*t/365))*Sf
      dIf <- beta_e*Sf*B - mu_d*(-100*sin(2*pi*t/365))*If  
      dx <- (c(dSh,dEh,dIh,dRh,dB,dSf,dIf))
      list(dx) #return result as a list
    }
  )
}

xstart <- c(Sh= 8e+06, Eh= 0, Ih= 9, Rh=4.57e+06, B=2.5e-02, Sf=4.91e+03, If= 0)    
mu_bh <-0.000027
mu_dh <-0.000020
mu_i <- 0.000009
gamma <- 0.65
lambda <- 0.0467
beta_i <- 1.034177e-13
beta_f <- 1.028844e-11 
beta_e <- 2*5.095899e-11
beta_b <- 2*3.380743e-07 
zeta <- 2.237077e-02
mu_b <- 2.154924e-03 
mu_d <- 1.67e-03 
params <- c(mu_bh=mu_bh, mu_dh=mu_dh, mu_i=mu_i, gamma=gamma, lambda=lambda, beta_i=beta_i, beta_f=beta_f, beta_b=beta_b, beta_e=beta_e, mu_b=mu_b, mu_d=mu_d)

w <- 4.91e+03

activity4 <- as.data.frame(ode(xstart, # start at initial condition
            seq(0,365,1), # solve from 0 to T
            open.sbeir.model,
            params,
            method='ode45',
            rtol=1e-7))


```
Activity Plot:
```{r}

activity1$incidence <- (activity1$Ih/(activity1$Sh+activity1$Eh+activity1$Ih+activity1$Rh))*100000
activity2$incidence <- (activity2$Ih/(activity2$Sh+activity2$Eh+activity2$Ih+activity2$Rh))*100000
activity3$incidence <- (activity3$Ih/(activity3$Sh+activity3$Eh+activity3$Ih+activity3$Rh))*100000
activity4$incidence <- (activity4$Ih/(activity4$Sh+activity4$Eh+activity4$Ih+activity4$Rh))*100000


df_activity <- data.frame(time=rep(seq(1:366),1), baseline$incidence, activity1$incidence, activity2$incidence, activity3$incidence, activity4$incidence)


names(df_activity)[2]<-"Activity.0"
names(df_activity)[3]<-"Activity.1"
names(df_activity)[4]<- "Activity.2"
names(df_activity)[5]<-"Activity.3"
names(df_activity)[6]<- "Activity.4"

df_activity.tidy <- df_activity %>%
  gather(key, time) %>%
  separate(key, c("Activity", "Level"), "\\.")


df_activity.tidy$Days <- df_activity$time
names(df_activity.tidy)[3]<-"Incidence"

df_activity.tidy2 <- transform(df_activity.tidy,
  Level = factor(Level, levels = c("0", "1", "2", "3", "4"), c("Baseline", "25% increase", "50% increase", "75% increase", "100% increase")))

ggplot(df_activity.tidy2, aes(x=Days,y=Incidence, col=Level)) +
  geom_line(aes(linetype=Level)) +
  scale_colour_grey() +
  xlab("Days") + ylab("Daily incidence per 100,000 population") +
  scale_x_continuous(breaks = breaks) +
  theme_bw()
```
Activity Percentage Increase:
```{r}
activity1_incidence_yr1 <- sum(activity1$incidence[1:365])
activity1_incidence_yr1

activity2_incidence_yr1 <- sum(activity2$incidence[1:365])
activity2_incidence_yr1

activity3_incidence_yr1 <- sum(activity3$incidence[1:365])
activity3_incidence_yr1

activity4_incidence_yr1 <- sum(activity4$incidence[1:365])
activity4_incidence_yr1
```
```{r}
percentage_activity1_yr1 <- ((activity1_incidence_yr1 - baseline_incidence_yr1)/baseline_incidence_yr1)*100
percentage_activity1_yr1

percentage_activity2_yr1 <- ((activity2_incidence_yr1 - baseline_incidence_yr1)/baseline_incidence_yr1)*100
percentage_activity2_yr1

percentage_activity3_yr1 <- ((activity3_incidence_yr1 - baseline_incidence_yr1)/baseline_incidence_yr1)*100
percentage_activity3_yr1

percentage_activity4_yr1 <- ((activity4_incidence_yr1 - baseline_incidence_yr1)/baseline_incidence_yr1)*100
percentage_activity4_yr1
```
Combination:
45% population, 25% activity:
```{r}
open.sbeir.model <- function (t, x, params) {  #SIR model equations
  Sh <- x[1]
  Eh <- x[2]
  Ih <- x[3]
  Rh <- x[4]
  B <-  x[5]
  Sf <- x[6]
  If <- x[7]
  with( #we can simplify code using "with"
    as.list(params), #this argument to "with" lets us use the variable names
   
     { #human population
      dSh <- mu_bh*(Sh+Eh+Ih+Rh) + mu_i*(Sh+Eh+Ih+Rh) - beta_f*Sh*If - beta_i*Sh*Ih - beta_b*Sh*B - mu_dh*Sh
      dEh <- beta_f*Sh*If + beta_i*Sh*Ih + beta_b*Sh*B - gamma*Eh - mu_dh*Eh
      dIh <- gamma*Eh  - lambda*Ih - mu_dh*Ih
      dRh <-  + lambda*Ih - mu_dh*Rh
      dB <-  zeta*sin(2*pi*t/365)*B
      
      #fly population
      dSf <- mu_b*(-100*sin(2*pi*t/365)) - beta_e*Sf*B - mu_d*(-100*sin(2*pi*t/365))*Sf
      dIf <- beta_e*Sf*B - mu_d*(-100*sin(2*pi*t/365))*If  
      dx <- (c(dSh,dEh,dIh,dRh,dB,dSf,dIf))
      list(dx) #return result as a list
    }
  )
}

xstart <- c(Sh= 8e+06, Eh= 0, Ih= 9, Rh=4.57e+06, B=2.5e-02, Sf=5250, If= 0)    
mu_bh <-0.000027
mu_dh <-0.000020
mu_i <- 0.000009
gamma <- 0.65
lambda <- 0.0467
beta_i <- 1.034177e-13
beta_f <- 1.028844e-11 
beta_e <- 1.25*5.095899e-11
beta_b <- 1.25*3.380743e-07 
zeta <- 2.237077e-02
mu_b <- 2.196e-03 
mu_d <- 1.696e-03
params <- c(mu_bh=mu_bh, mu_dh=mu_dh, mu_i=mu_i, gamma=gamma, lambda=lambda, beta_i=beta_i, beta_f=beta_f, beta_b=beta_b, beta_e=beta_e, mu_b=mu_b, mu_d=mu_d)

w <- 5250

pop45_activity25 <- as.data.frame(ode(xstart, # start at initial condition
            seq(0,365,1), # solve from 0 to T
            open.sbeir.model,
            params,
            method='ode45',
            rtol=1e-7))
```
45% population, 50% activity:
```{r}
open.sbeir.model <- function (t, x, params) {  #SIR model equations
  Sh <- x[1]
  Eh <- x[2]
  Ih <- x[3]
  Rh <- x[4]
  B <-  x[5]
  Sf <- x[6]
  If <- x[7]
  with( #we can simplify code using "with"
    as.list(params), #this argument to "with" lets us use the variable names
   
     { #human population
      dSh <- mu_bh*(Sh+Eh+Ih+Rh) + mu_i*(Sh+Eh+Ih+Rh) - beta_f*Sh*If - beta_i*Sh*Ih - beta_b*Sh*B - mu_dh*Sh
      dEh <- beta_f*Sh*If + beta_i*Sh*Ih + beta_b*Sh*B - gamma*Eh - mu_dh*Eh
      dIh <- gamma*Eh  - lambda*Ih - mu_dh*Ih
      dRh <-  + lambda*Ih - mu_dh*Rh
      dB <-  zeta*sin(2*pi*t/365)*B
      
      #fly population
      dSf <- mu_b*(-100*sin(2*pi*t/365)) - beta_e*Sf*B - mu_d*(-100*sin(2*pi*t/365))*Sf
      dIf <- beta_e*Sf*B - mu_d*(-100*sin(2*pi*t/365))*If  
      dx <- (c(dSh,dEh,dIh,dRh,dB,dSf,dIf))
      list(dx) #return result as a list
    }
  )
}

xstart <- c(Sh= 8e+06, Eh= 0, Ih= 9, Rh=4.57e+06, B=2.5e-02, Sf=5250, If= 0)    
mu_bh <-0.000027
mu_dh <-0.000020
mu_i <- 0.000009
gamma <- 0.65
lambda <- 0.0467
beta_i <- 1.034177e-13
beta_f <- 1.028844e-11 
beta_e <- 1.5*5.095899e-11
beta_b <- 1.5*3.380743e-07 
zeta <- 2.237077e-02
mu_b <- 2.196e-03 
mu_d <- 1.696e-03
params <- c(mu_bh=mu_bh, mu_dh=mu_dh, mu_i=mu_i, gamma=gamma, lambda=lambda, beta_i=beta_i, beta_f=beta_f, beta_b=beta_b, beta_e=beta_e, mu_b=mu_b, mu_d=mu_d)

w <- 5250

pop45_activity50 <- as.data.frame(ode(xstart, # start at initial condition
            seq(0,365,1), # solve from 0 to T
            open.sbeir.model,
            params,
            method='ode45',
            rtol=1e-7))
```
45% population 75% activity:
```{r}
open.sbeir.model <- function (t, x, params) {  #SIR model equations
  Sh <- x[1]
  Eh <- x[2]
  Ih <- x[3]
  Rh <- x[4]
  B <-  x[5]
  Sf <- x[6]
  If <- x[7]
  with( #we can simplify code using "with"
    as.list(params), #this argument to "with" lets us use the variable names
   
     { #human population
      dSh <- mu_bh*(Sh+Eh+Ih+Rh) + mu_i*(Sh+Eh+Ih+Rh) - beta_f*Sh*If - beta_i*Sh*Ih - beta_b*Sh*B - mu_dh*Sh
      dEh <- beta_f*Sh*If + beta_i*Sh*Ih + beta_b*Sh*B - gamma*Eh - mu_dh*Eh
      dIh <- gamma*Eh  - lambda*Ih - mu_dh*Ih
      dRh <-  + lambda*Ih - mu_dh*Rh
      dB <-  zeta*sin(2*pi*t/365)*B
      
      #fly population
      dSf <- mu_b*(-100*sin(2*pi*t/365)) - beta_e*Sf*B - mu_d*(-100*sin(2*pi*t/365))*Sf
      dIf <- beta_e*Sf*B - mu_d*(-100*sin(2*pi*t/365))*If  
      dx <- (c(dSh,dEh,dIh,dRh,dB,dSf,dIf))
      list(dx) #return result as a list
    }
  )
}

xstart <- c(Sh= 8e+06, Eh= 0, Ih= 9, Rh=4.57e+06, B=2.5e-02, Sf=5250, If= 0)    
mu_bh <-0.000027
mu_dh <-0.000020
mu_i <- 0.000009
gamma <- 0.65
lambda <- 0.0467
beta_i <- 1.034177e-13
beta_f <- 1.028844e-11 
beta_e <- 1.75*5.095899e-11
beta_b <- 1.75*3.380743e-07 
zeta <- 2.237077e-02
mu_b <- 2.196e-03 
mu_d <- 1.696e-03
params <- c(mu_bh=mu_bh, mu_dh=mu_dh, mu_i=mu_i, gamma=gamma, lambda=lambda, beta_i=beta_i, beta_f=beta_f, beta_b=beta_b, beta_e=beta_e, mu_b=mu_b, mu_d=mu_d)

w <- 5250

pop45_activity75 <- as.data.frame(ode(xstart, # start at initial condition
            seq(0,365,1), # solve from 0 to T
            open.sbeir.model,
            params,
            method='ode45',
            rtol=1e-7))
```
45% population 100% activity:
```{r}
open.sbeir.model <- function (t, x, params) {  #SIR model equations
  Sh <- x[1]
  Eh <- x[2]
  Ih <- x[3]
  Rh <- x[4]
  B <-  x[5]
  Sf <- x[6]
  If <- x[7]
  with( #we can simplify code using "with"
    as.list(params), #this argument to "with" lets us use the variable names
   
     { #human population
      dSh <- mu_bh*(Sh+Eh+Ih+Rh) + mu_i*(Sh+Eh+Ih+Rh) - beta_f*Sh*If - beta_i*Sh*Ih - beta_b*Sh*B - mu_dh*Sh
      dEh <- beta_f*Sh*If + beta_i*Sh*Ih + beta_b*Sh*B - gamma*Eh - mu_dh*Eh
      dIh <- gamma*Eh  - lambda*Ih - mu_dh*Ih
      dRh <-  + lambda*Ih - mu_dh*Rh
      dB <-  zeta*sin(2*pi*t/365)*B
      
      #fly population
      dSf <- mu_b*(-100*sin(2*pi*t/365)) - beta_e*Sf*B - mu_d*(-100*sin(2*pi*t/365))*Sf
      dIf <- beta_e*Sf*B - mu_d*(-100*sin(2*pi*t/365))*If  
      dx <- (c(dSh,dEh,dIh,dRh,dB,dSf,dIf))
      list(dx) #return result as a list
    }
  )
}

xstart <- c(Sh= 8e+06, Eh= 0, Ih= 9, Rh=4.57e+06, B=2.5e-02, Sf=5250, If= 0)    
mu_bh <-0.000027
mu_dh <-0.000020
mu_i <- 0.000009
gamma <- 0.65
lambda <- 0.0467
beta_i <- 1.034177e-13
beta_f <- 1.028844e-11 
beta_e <- 2*5.095899e-11
beta_b <- 2*3.380743e-07 
zeta <- 2.237077e-02
mu_b <- 2.196e-03 
mu_d <- 1.696e-03
params <- c(mu_bh=mu_bh, mu_dh=mu_dh, mu_i=mu_i, gamma=gamma, lambda=lambda, beta_i=beta_i, beta_f=beta_f, beta_b=beta_b, beta_e=beta_e, mu_b=mu_b, mu_d=mu_d)

w <- 5250

pop45_activity100 <- as.data.frame(ode(xstart, # start at initial condition
            seq(0,365,1), # solve from 0 to T
            open.sbeir.model,
            params,
            method='ode45',
            rtol=1e-7))
```
84% population, 25% activity:
```{r}
open.sbeir.model <- function (t, x, params) {  #SIR model equations
  Sh <- x[1]
  Eh <- x[2]
  Ih <- x[3]
  Rh <- x[4]
  B <-  x[5]
  Sf <- x[6]
  If <- x[7]
  with( #we can simplify code using "with"
    as.list(params), #this argument to "with" lets us use the variable names
   
     { #human population
      dSh <- mu_bh*(Sh+Eh+Ih+Rh) + mu_i*(Sh+Eh+Ih+Rh) - beta_f*Sh*If - beta_i*Sh*Ih - beta_b*Sh*B - mu_dh*Sh
      dEh <- beta_f*Sh*If + beta_i*Sh*Ih + beta_b*Sh*B - gamma*Eh - mu_dh*Eh
      dIh <- gamma*Eh - lambda*Ih - mu_dh*Ih
      dRh <- lambda*Ih - mu_dh*Rh
      dB <-  zeta*sin(2*pi*t/365)*B
      
      #fly population
      dSf <- mu_b*(-100*sin(2*pi*t/365)) - beta_e*Sf*B - mu_d*(-100*sin(2*pi*t/365))*Sf
      dIf <- beta_e*Sf*B - mu_d*(-100*sin(2*pi*t/365))*If  
      dx <- (c(dSh,dEh,dIh,dRh,dB,dSf,dIf))
      list(dx) #return result as a list
    }
  )
}

xstart <- c(Sh=8e+06, Eh= 0, Ih= 9, Rh=4.57e+06, B=2.5e-02, Sf=5500, If= 0)    
mu_bh <-0.000027
mu_dh <-0.000020
mu_i <- 0.000009
gamma <- 0.65
lambda <- 0.0467
beta_i <- 1.034177e-13
beta_f <- 1.028844e-11 
beta_e <- 1.25*5.095899e-11
beta_b <- 1.25*3.380743e-07 
zeta <- 2.237077e-02
mu_b <- 2.175e-03 
mu_d <- 1.715e-03
params <- c(mu_bh=mu_bh, mu_dh=mu_dh, mu_i=mu_i, gamma=gamma, lambda=lambda, beta_i=beta_i, beta_f=beta_f, beta_b=beta_b, beta_e=beta_e, mu_b=mu_b, mu_d=mu_d)   

w<-5500


pop84_activity25 <- as.data.frame(ode(xstart, # start at initial condition
            seq(0,365,1), # solve from 0 to T
            open.sbeir.model,
            params,
            method='ode45',
            rtol=1e-7))

```
84% population, 50% activity:
```{r}
open.sbeir.model <- function (t, x, params) {  #SIR model equations
  Sh <- x[1]
  Eh <- x[2]
  Ih <- x[3]
  Rh <- x[4]
  B <-  x[5]
  Sf <- x[6]
  If <- x[7]
  with( #we can simplify code using "with"
    as.list(params), #this argument to "with" lets us use the variable names
   
     { #human population
      dSh <- mu_bh*(Sh+Eh+Ih+Rh) + mu_i*(Sh+Eh+Ih+Rh) - beta_f*Sh*If - beta_i*Sh*Ih - beta_b*Sh*B - mu_dh*Sh
      dEh <- beta_f*Sh*If + beta_i*Sh*Ih + beta_b*Sh*B - gamma*Eh - mu_dh*Eh
      dIh <- gamma*Eh - lambda*Ih - mu_dh*Ih
      dRh <- lambda*Ih - mu_dh*Rh
      dB <-  zeta*sin(2*pi*t/365)*B
      
      #fly population
      dSf <- mu_b*(-100*sin(2*pi*t/365)) - beta_e*Sf*B - mu_d*(-100*sin(2*pi*t/365))*Sf
      dIf <- beta_e*Sf*B - mu_d*(-100*sin(2*pi*t/365))*If  
      dx <- (c(dSh,dEh,dIh,dRh,dB,dSf,dIf))
      list(dx) #return result as a list
    }
  )
}

xstart <- c(Sh=8e+06, Eh= 0, Ih= 9, Rh=4.57e+06, B=2.5e-02, Sf=5500, If= 0)    
mu_bh <-0.000027
mu_dh <-0.000020
mu_i <- 0.000009
gamma <- 0.65
lambda <- 0.0467
beta_i <- 1.034177e-13
beta_f <- 1.028844e-11 
beta_e <- 1.5*5.095899e-11
beta_b <- 1.5*3.380743e-07 
zeta <- 2.237077e-02
mu_b <- 2.175e-03 
mu_d <- 1.715e-03
params <- c(mu_bh=mu_bh, mu_dh=mu_dh, mu_i=mu_i, gamma=gamma, lambda=lambda, beta_i=beta_i, beta_f=beta_f, beta_b=beta_b, beta_e=beta_e, mu_b=mu_b, mu_d=mu_d)   

w<-5500


pop84_activity50 <- as.data.frame(ode(xstart, # start at initial condition
            seq(0,365,1), # solve from 0 to T
            open.sbeir.model,
            params,
            method='ode45',
            rtol=1e-7))
```
84% population, 75% activity:
```{r}
open.sbeir.model <- function (t, x, params) {  #SIR model equations
  Sh <- x[1]
  Eh <- x[2]
  Ih <- x[3]
  Rh <- x[4]
  B <-  x[5]
  Sf <- x[6]
  If <- x[7]
  with( #we can simplify code using "with"
    as.list(params), #this argument to "with" lets us use the variable names
   
     { #human population
      dSh <- mu_bh*(Sh+Eh+Ih+Rh) + mu_i*(Sh+Eh+Ih+Rh) - beta_f*Sh*If - beta_i*Sh*Ih - beta_b*Sh*B - mu_dh*Sh
      dEh <- beta_f*Sh*If + beta_i*Sh*Ih + beta_b*Sh*B - gamma*Eh - mu_dh*Eh
      dIh <- gamma*Eh - lambda*Ih - mu_dh*Ih
      dRh <- lambda*Ih - mu_dh*Rh
      dB <-  zeta*sin(2*pi*t/365)*B
      
      #fly population
      dSf <- mu_b*(-100*sin(2*pi*t/365)) - beta_e*Sf*B - mu_d*(-100*sin(2*pi*t/365))*Sf
      dIf <- beta_e*Sf*B - mu_d*(-100*sin(2*pi*t/365))*If  
      dx <- (c(dSh,dEh,dIh,dRh,dB,dSf,dIf))
      list(dx) #return result as a list
    }
  )
}

xstart <- c(Sh=8e+06, Eh= 0, Ih= 9, Rh=4.57e+06, B=2.5e-02, Sf=5500, If= 0)    
mu_bh <-0.000027
mu_dh <-0.000020
mu_i <- 0.000009
gamma <- 0.65
lambda <- 0.0467
beta_i <- 1.034177e-13
beta_f <- 1.028844e-11 
beta_e <- 1.75*5.095899e-11
beta_b <- 1.75*3.380743e-07 
zeta <- 2.237077e-02
mu_b <- 2.175e-03 
mu_d <- 1.715e-03
params <- c(mu_bh=mu_bh, mu_dh=mu_dh, mu_i=mu_i, gamma=gamma, lambda=lambda, beta_i=beta_i, beta_f=beta_f, beta_b=beta_b, beta_e=beta_e, mu_b=mu_b, mu_d=mu_d)   

w<-5500


pop84_activity75 <- as.data.frame(ode(xstart, # start at initial condition
            seq(0,365,1), # solve from 0 to T
            open.sbeir.model,
            params,
            method='ode45',
            rtol=1e-7))
```
84% population, 100% activity:
```{r}
open.sbeir.model <- function (t, x, params) {  #SIR model equations
  Sh <- x[1]
  Eh <- x[2]
  Ih <- x[3]
  Rh <- x[4]
  B <-  x[5]
  Sf <- x[6]
  If <- x[7]
  with( #we can simplify code using "with"
    as.list(params), #this argument to "with" lets us use the variable names
   
     { #human population
      dSh <- mu_bh*(Sh+Eh+Ih+Rh) + mu_i*(Sh+Eh+Ih+Rh) - beta_f*Sh*If - beta_i*Sh*Ih - beta_b*Sh*B - mu_dh*Sh
      dEh <- beta_f*Sh*If + beta_i*Sh*Ih + beta_b*Sh*B - gamma*Eh - mu_dh*Eh
      dIh <- gamma*Eh - lambda*Ih - mu_dh*Ih
      dRh <- lambda*Ih - mu_dh*Rh
      dB <-  zeta*sin(2*pi*t/365)*B
      
      #fly population
      dSf <- mu_b*(-100*sin(2*pi*t/365)) - beta_e*Sf*B - mu_d*(-100*sin(2*pi*t/365))*Sf
      dIf <- beta_e*Sf*B - mu_d*(-100*sin(2*pi*t/365))*If  
      dx <- (c(dSh,dEh,dIh,dRh,dB,dSf,dIf))
      list(dx) #return result as a list
    }
  )
}

xstart <- c(Sh=8e+06, Eh= 0, Ih= 9, Rh=4.57e+06, B=2.5e-02, Sf=5500, If= 0)    
mu_bh <-0.000027
mu_dh <-0.000020
mu_i <- 0.000009
gamma <- 0.65
lambda <- 0.0467
beta_i <- 1.034177e-13
beta_f <- 1.028844e-11 
beta_e <- 2*5.095899e-11
beta_b <- 2*3.380743e-07 
zeta <- 2.237077e-02
mu_b <- 2.175e-03 
mu_d <- 1.715e-03
params <- c(mu_bh=mu_bh, mu_dh=mu_dh, mu_i=mu_i, gamma=gamma, lambda=lambda, beta_i=beta_i, beta_f=beta_f, beta_b=beta_b, beta_e=beta_e, mu_b=mu_b, mu_d=mu_d)   

w<-5500


pop84_activity100 <- as.data.frame(ode(xstart, # start at initial condition
            seq(0,365,1), # solve from 0 to T
            open.sbeir.model,
            params,
            method='ode45',
            rtol=1e-7))
```
156% activity, 25% activity:
```{r}
open.sbeir.model <- function (t, x, params) {  #SIR model equations
  Sh <- x[1]
  Eh <- x[2]
  Ih <- x[3]
  Rh <- x[4]
  B <-  x[5]
  Sf <- x[6]
  If <- x[7]
  with( #we can simplify code using "with"
    as.list(params), #this argument to "with" lets us use the variable names
   
     { #human population
      dSh <- mu_bh*(Sh+Eh+Ih+Rh) + mu_i*(Sh+Eh+Ih+Rh) - beta_f*Sh*If - beta_i*Sh*Ih - beta_b*Sh*B - mu_dh*Sh
      dEh <- beta_f*Sh*If + beta_i*Sh*Ih + beta_b*Sh*B - gamma*Eh - mu_dh*Eh
      dIh <- gamma*Eh  - lambda*Ih - mu_dh*Ih
      dRh <- lambda*Ih - mu_dh*Rh
      dB <-  zeta*sin(2*pi*t/365)*B
      
      #fly population
      dSf <- mu_b*(-100*sin(2*pi*t/365)) - beta_e*Sf*B - mu_d*(-100*sin(2*pi*t/365))*Sf
      dIf <- beta_e*Sf*B - mu_d*(-100*sin(2*pi*t/365))*If  
      dx <- (c(dSh,dEh,dIh,dRh,dB,dSf,dIf))
      list(dx) #return result as a list
    }
  )
}

xstart <- c(Sh=8e+06, Eh= 0, Ih= 9, Rh=4.57e+06, B=2.5e-02, Sf=6000, If= 0)    
mu_bh <-0.000027
mu_dh <-0.000020
mu_i <- 0.000009
gamma <- 0.65
lambda <- 0.0467
beta_i <- 1.034177e-13
beta_f <- 1.028844e-11 
beta_e <- 1.25*5.095899e-11
beta_b <- 1.25*3.380743e-07 
zeta <- 2.237077e-02
mu_b <- 2.204e-03 
mu_d <- 1.734e-03
params <- c(mu_bh=mu_bh, mu_dh=mu_dh, mu_i=mu_i, gamma=gamma, lambda=lambda, beta_i=beta_i, beta_f=beta_f, beta_b=beta_b, beta_e=beta_e, mu_b=mu_b, mu_d=mu_d)

w<-6000


pop156_activity25 <- as.data.frame(ode(xstart, # start at initial condition
            seq(0,365,1), # solve from 0 to T
            open.sbeir.model,
            params,
            method='ode45',
            rtol=1e-7))
```
156% population, 50% activity:
```{r}
open.sbeir.model <- function (t, x, params) {  #SIR model equations
  Sh <- x[1]
  Eh <- x[2]
  Ih <- x[3]
  Rh <- x[4]
  B <-  x[5]
  Sf <- x[6]
  If <- x[7]
  with( #we can simplify code using "with"
    as.list(params), #this argument to "with" lets us use the variable names
   
     { #human population
      dSh <- mu_bh*(Sh+Eh+Ih+Rh) + mu_i*(Sh+Eh+Ih+Rh) - beta_f*Sh*If - beta_i*Sh*Ih - beta_b*Sh*B - mu_dh*Sh
      dEh <- beta_f*Sh*If + beta_i*Sh*Ih + beta_b*Sh*B - gamma*Eh - mu_dh*Eh
      dIh <- gamma*Eh  - lambda*Ih - mu_dh*Ih
      dRh <- lambda*Ih - mu_dh*Rh
      dB <-  zeta*sin(2*pi*t/365)*B
      
      #fly population
      dSf <- mu_b*(-100*sin(2*pi*t/365)) - beta_e*Sf*B - mu_d*(-100*sin(2*pi*t/365))*Sf
      dIf <- beta_e*Sf*B - mu_d*(-100*sin(2*pi*t/365))*If  
      dx <- (c(dSh,dEh,dIh,dRh,dB,dSf,dIf))
      list(dx) #return result as a list
    }
  )
}

xstart <- c(Sh=8e+06, Eh= 0, Ih= 9, Rh=4.57e+06, B=2.5e-02, Sf=6000, If= 0)    
mu_bh <-0.000027
mu_dh <-0.000020
mu_i <- 0.000009
gamma <- 0.65
lambda <- 0.0467
beta_i <- 1.034177e-13
beta_f <- 1.028844e-11 
beta_e <- 1.5*5.095899e-11
beta_b <- 1.5*3.380743e-07 
zeta <- 2.237077e-02
mu_b <- 2.204e-03 
mu_d <- 1.734e-03
params <- c(mu_bh=mu_bh, mu_dh=mu_dh, mu_i=mu_i, gamma=gamma, lambda=lambda, beta_i=beta_i, beta_f=beta_f, beta_b=beta_b, beta_e=beta_e, mu_b=mu_b, mu_d=mu_d)

w<-6000


pop156_activity50 <- as.data.frame(ode(xstart, # start at initial condition
            seq(0,365,1), # solve from 0 to T
            open.sbeir.model,
            params,
            method='ode45',
            rtol=1e-7))
```
156% population, 75% activity:
```{r}
open.sbeir.model <- function (t, x, params) {  #SIR model equations
  Sh <- x[1]
  Eh <- x[2]
  Ih <- x[3]
  Rh <- x[4]
  B <-  x[5]
  Sf <- x[6]
  If <- x[7]
  with( #we can simplify code using "with"
    as.list(params), #this argument to "with" lets us use the variable names
   
     { #human population
      dSh <- mu_bh*(Sh+Eh+Ih+Rh) + mu_i*(Sh+Eh+Ih+Rh) - beta_f*Sh*If - beta_i*Sh*Ih - beta_b*Sh*B - mu_dh*Sh
      dEh <- beta_f*Sh*If + beta_i*Sh*Ih + beta_b*Sh*B - gamma*Eh - mu_dh*Eh
      dIh <- gamma*Eh  - lambda*Ih - mu_dh*Ih
      dRh <- lambda*Ih - mu_dh*Rh
      dB <-  zeta*sin(2*pi*t/365)*B
      
      #fly population
      dSf <- mu_b*(-100*sin(2*pi*t/365)) - beta_e*Sf*B - mu_d*(-100*sin(2*pi*t/365))*Sf
      dIf <- beta_e*Sf*B - mu_d*(-100*sin(2*pi*t/365))*If  
      dx <- (c(dSh,dEh,dIh,dRh,dB,dSf,dIf))
      list(dx) #return result as a list
    }
  )
}

xstart <- c(Sh=8e+06, Eh= 0, Ih= 9, Rh=4.57e+06, B=2.5e-02, Sf=6000, If= 0)    
mu_bh <-0.000027
mu_dh <-0.000020
mu_i <- 0.000009
gamma <- 0.65
lambda <- 0.0467
beta_i <- 1.034177e-13
beta_f <- 1.028844e-11 
beta_e <- 1.75*5.095899e-11
beta_b <- 1.75*3.380743e-07 
zeta <- 2.237077e-02
mu_b <- 2.204e-03 
mu_d <- 1.734e-03
params <- c(mu_bh=mu_bh, mu_dh=mu_dh, mu_i=mu_i, gamma=gamma, lambda=lambda, beta_i=beta_i, beta_f=beta_f, beta_b=beta_b, beta_e=beta_e, mu_b=mu_b, mu_d=mu_d)

w<-6000


pop156_activity75 <- as.data.frame(ode(xstart, # start at initial condition
            seq(0,365,1), # solve from 0 to T
            open.sbeir.model,
            params,
            method='ode45',
            rtol=1e-7))

```
156% population, 100% activity:
```{r}
open.sbeir.model <- function (t, x, params) {  #SIR model equations
  Sh <- x[1]
  Eh <- x[2]
  Ih <- x[3]
  Rh <- x[4]
  B <-  x[5]
  Sf <- x[6]
  If <- x[7]
  with( #we can simplify code using "with"
    as.list(params), #this argument to "with" lets us use the variable names
   
     { #human population
      dSh <- mu_bh*(Sh+Eh+Ih+Rh) + mu_i*(Sh+Eh+Ih+Rh) - beta_f*Sh*If - beta_i*Sh*Ih - beta_b*Sh*B - mu_dh*Sh
      dEh <- beta_f*Sh*If + beta_i*Sh*Ih + beta_b*Sh*B - gamma*Eh - mu_dh*Eh
      dIh <- gamma*Eh  - lambda*Ih - mu_dh*Ih
      dRh <- lambda*Ih - mu_dh*Rh
      dB <-  zeta*sin(2*pi*t/365)*B
      
      #fly population
      dSf <- mu_b*(-100*sin(2*pi*t/365)) - beta_e*Sf*B - mu_d*(-100*sin(2*pi*t/365))*Sf
      dIf <- beta_e*Sf*B - mu_d*(-100*sin(2*pi*t/365))*If  
      dx <- (c(dSh,dEh,dIh,dRh,dB,dSf,dIf))
      list(dx) #return result as a list
    }
  )
}

xstart <- c(Sh=8e+06, Eh= 0, Ih= 9, Rh=4.57e+06, B=2.5e-02, Sf=6000, If= 0)    
mu_bh <-0.000027
mu_dh <-0.000020
mu_i <- 0.000009
gamma <- 0.65
lambda <- 0.0467
beta_i <- 1.034177e-13
beta_f <- 1.028844e-11 
beta_e <- 2*5.095899e-11
beta_b <- 2*3.380743e-07 
zeta <- 2.237077e-02
mu_b <- 2.204e-03 
mu_d <- 1.734e-03
params <- c(mu_bh=mu_bh, mu_dh=mu_dh, mu_i=mu_i, gamma=gamma, lambda=lambda, beta_i=beta_i, beta_f=beta_f, beta_b=beta_b, beta_e=beta_e, mu_b=mu_b, mu_d=mu_d)

w<-6000


pop156_activity100 <- as.data.frame(ode(xstart, # start at initial condition
            seq(0,365,1), # solve from 0 to T
            open.sbeir.model,
            params,
            method='ode45',
            rtol=1e-7))

```
128% increase, 25% activity:
```{r}
open.sbeir.model <- function (t, x, params) {  #SIR model equations
  Sh <- x[1]
  Eh <- x[2]
  Ih <- x[3]
  Rh <- x[4]
  B <-  x[5]
  Sf <- x[6]
  If <- x[7]
  with( #we can simplify code using "with"
    as.list(params), #this argument to "with" lets us use the variable names
   
     { #human population
      dSh <- mu_bh*(Sh+Eh+Ih+Rh) + mu_i*(Sh+Eh+Ih+Rh) - beta_f*Sh*If - beta_i*Sh*Ih - beta_b*Sh*B - mu_dh*Sh
      dEh <- beta_f*Sh*If + beta_i*Sh*Ih + beta_b*Sh*B - gamma*Eh - mu_dh*Eh
      dIh <- gamma*Eh  - lambda*Ih - mu_dh*Ih
      dRh <- lambda*Ih - mu_dh*Rh
      dB <-  zeta*sin(2*pi*t/365)*B
      
      #fly population
      dSf <- mu_b*(-100*sin(2*pi*t/365)) - beta_e*Sf*B - mu_d*(-100*sin(2*pi*t/365))*Sf
      dIf <- beta_e*Sf*B - mu_d*(-100*sin(2*pi*t/365))*If  
      dx <- (c(dSh,dEh,dIh,dRh,dB,dSf,dIf))
      list(dx) #return result as a list
    }
  )
}

xstart <- c(Sh= 8e+06, Eh= 0, Ih= 9, Rh=4.57e+06, B=2.5e-02, Sf=5750, If= 0)    
mu_bh <-0.000027
mu_dh <-0.000020
mu_i <- 0.000009
gamma <- 0.65
lambda <- 0.0467
beta_i <- 1.034177e-13
beta_f <- 1.028844e-11 
beta_e <- 1.25*5.095899e-11
beta_b <- 1.25*3.380743e-07 
zeta <- 2.237077e-02
mu_b <- 2.1973e-03 
mu_d <- 1.7273e-03  
params <- c(mu_bh=mu_bh, mu_dh=mu_dh, mu_i=mu_i, gamma=gamma, lambda=lambda, beta_i=beta_i, beta_f=beta_f, beta_b=beta_b, beta_e=beta_e, mu_b=mu_b, mu_d=mu_d)

w <- 5750

pop128_activity25 <- as.data.frame(ode(xstart, # start at initial condition
            seq(0,365,1), # solve from 0 to T
            open.sbeir.model,
            params,
            method='ode45',
            rtol=1e-7))

```
128% increase, 50% activity
```{r}
open.sbeir.model <- function (t, x, params) {  #SIR model equations
  Sh <- x[1]
  Eh <- x[2]
  Ih <- x[3]
  Rh <- x[4]
  B <-  x[5]
  Sf <- x[6]
  If <- x[7]
  with( #we can simplify code using "with"
    as.list(params), #this argument to "with" lets us use the variable names
   
     { #human population
      dSh <- mu_bh*(Sh+Eh+Ih+Rh) + mu_i*(Sh+Eh+Ih+Rh) - beta_f*Sh*If - beta_i*Sh*Ih - beta_b*Sh*B - mu_dh*Sh
      dEh <- beta_f*Sh*If + beta_i*Sh*Ih + beta_b*Sh*B - gamma*Eh - mu_dh*Eh
      dIh <- gamma*Eh  - lambda*Ih - mu_dh*Ih
      dRh <- lambda*Ih - mu_dh*Rh
      dB <-  zeta*sin(2*pi*t/365)*B
      
      #fly population
      dSf <- mu_b*(-100*sin(2*pi*t/365)) - beta_e*Sf*B - mu_d*(-100*sin(2*pi*t/365))*Sf
      dIf <- beta_e*Sf*B - mu_d*(-100*sin(2*pi*t/365))*If  
      dx <- (c(dSh,dEh,dIh,dRh,dB,dSf,dIf))
      list(dx) #return result as a list
    }
  )
}

xstart <- c(Sh= 8e+06, Eh= 0, Ih= 9, Rh=4.57e+06, B=2.5e-02, Sf=5750, If= 0)    
mu_bh <-0.000027
mu_dh <-0.000020
mu_i <- 0.000009
gamma <- 0.65
lambda <- 0.0467
beta_i <- 1.034177e-13
beta_f <- 1.028844e-11 
beta_e <- 1.5*5.095899e-11
beta_b <- 1.5*3.380743e-07 
zeta <- 2.237077e-02
mu_b <- 2.1973e-03 
mu_d <- 1.7273e-03  
params <- c(mu_bh=mu_bh, mu_dh=mu_dh, mu_i=mu_i, gamma=gamma, lambda=lambda, beta_i=beta_i, beta_f=beta_f, beta_b=beta_b, beta_e=beta_e, mu_b=mu_b, mu_d=mu_d)

w <- 5750

pop128_activity50 <- as.data.frame(ode(xstart, # start at initial condition
            seq(0,365,1), # solve from 0 to T
            open.sbeir.model,
            params,
            method='ode45',
            rtol=1e-7))

```
128% increase, 75% actvity
```{r}
open.sbeir.model <- function (t, x, params) {  #SIR model equations
  Sh <- x[1]
  Eh <- x[2]
  Ih <- x[3]
  Rh <- x[4]
  B <-  x[5]
  Sf <- x[6]
  If <- x[7]
  with( #we can simplify code using "with"
    as.list(params), #this argument to "with" lets us use the variable names
   
     { #human population
      dSh <- mu_bh*(Sh+Eh+Ih+Rh) + mu_i*(Sh+Eh+Ih+Rh) - beta_f*Sh*If - beta_i*Sh*Ih - beta_b*Sh*B - mu_dh*Sh
      dEh <- beta_f*Sh*If + beta_i*Sh*Ih + beta_b*Sh*B - gamma*Eh - mu_dh*Eh
      dIh <- gamma*Eh  - lambda*Ih - mu_dh*Ih
      dRh <- lambda*Ih - mu_dh*Rh
      dB <-  zeta*sin(2*pi*t/365)*B
      
      #fly population
      dSf <- mu_b*(-100*sin(2*pi*t/365)) - beta_e*Sf*B - mu_d*(-100*sin(2*pi*t/365))*Sf
      dIf <- beta_e*Sf*B - mu_d*(-100*sin(2*pi*t/365))*If  
      dx <- (c(dSh,dEh,dIh,dRh,dB,dSf,dIf))
      list(dx) #return result as a list
    }
  )
}

xstart <- c(Sh= 8e+06, Eh= 0, Ih= 9, Rh=4.57e+06, B=2.5e-02, Sf=5750, If= 0)    
mu_bh <-0.000027
mu_dh <-0.000020
mu_i <- 0.000009
gamma <- 0.65
lambda <- 0.0467
beta_i <- 1.034177e-13
beta_f <- 1.028844e-11 
beta_e <- 1.75*5.095899e-11
beta_b <- 1.75*3.380743e-07 
zeta <- 2.237077e-02
mu_b <- 2.1973e-03 
mu_d <- 1.7273e-03  
params <- c(mu_bh=mu_bh, mu_dh=mu_dh, mu_i=mu_i, gamma=gamma, lambda=lambda, beta_i=beta_i, beta_f=beta_f, beta_b=beta_b, beta_e=beta_e, mu_b=mu_b, mu_d=mu_d)

w <- 5750

pop128_activity75 <- as.data.frame(ode(xstart, # start at initial condition
            seq(0,365,1), # solve from 0 to T
            open.sbeir.model,
            params,
            method='ode45',
            rtol=1e-7))

```
128% increase, 100% activity
```{r}
open.sbeir.model <- function (t, x, params) {  #SIR model equations
  Sh <- x[1]
  Eh <- x[2]
  Ih <- x[3]
  Rh <- x[4]
  B <-  x[5]
  Sf <- x[6]
  If <- x[7]
  with( #we can simplify code using "with"
    as.list(params), #this argument to "with" lets us use the variable names
   
     { #human population
      dSh <- mu_bh*(Sh+Eh+Ih+Rh) + mu_i*(Sh+Eh+Ih+Rh) - beta_f*Sh*If - beta_i*Sh*Ih - beta_b*Sh*B - mu_dh*Sh
      dEh <- beta_f*Sh*If + beta_i*Sh*Ih + beta_b*Sh*B - gamma*Eh - mu_dh*Eh
      dIh <- gamma*Eh  - lambda*Ih - mu_dh*Ih
      dRh <- lambda*Ih - mu_dh*Rh
      dB <-  zeta*sin(2*pi*t/365)*B
      
      #fly population
      dSf <- mu_b*(-100*sin(2*pi*t/365)) - beta_e*Sf*B - mu_d*(-100*sin(2*pi*t/365))*Sf
      dIf <- beta_e*Sf*B - mu_d*(-100*sin(2*pi*t/365))*If  
      dx <- (c(dSh,dEh,dIh,dRh,dB,dSf,dIf))
      list(dx) #return result as a list
    }
  )
}

xstart <- c(Sh= 8e+06, Eh= 0, Ih= 9, Rh=4.57e+06, B=2.5e-02, Sf=5750, If= 0)    
mu_bh <-0.000027
mu_dh <-0.000020
mu_i <- 0.000009
gamma <- 0.65
lambda <- 0.0467
beta_i <- 1.034177e-13
beta_f <- 1.028844e-11 
beta_e <- 2*5.095899e-11
beta_b <- 2*3.380743e-07 
zeta <- 2.237077e-02
mu_b <- 2.1973e-03 
mu_d <- 1.7273e-03  
params <- c(mu_bh=mu_bh, mu_dh=mu_dh, mu_i=mu_i, gamma=gamma, lambda=lambda, beta_i=beta_i, beta_f=beta_f, beta_b=beta_b, beta_e=beta_e, mu_b=mu_b, mu_d=mu_d)

w <- 5750

pop128_activity100 <- as.data.frame(ode(xstart, # start at initial condition
            seq(0,365,1), # solve from 0 to T
            open.sbeir.model,
            params,
            method='ode45',
            rtol=1e-7))

```
244% increase, 25% activity
```{r}
open.sbeir.model <- function (t, x, params) {  #SIR model equations
  Sh <- x[1]
  Eh <- x[2]
  Ih <- x[3]
  Rh <- x[4]
  B <-  x[5]
  Sf <- x[6]
  If <- x[7]
  with( #we can simplify code using "with"
    as.list(params), #this argument to "with" lets us use the variable names
   
     { #human population
      dSh <- mu_bh*(Sh+Eh+Ih+Rh) + mu_i*(Sh+Eh+Ih+Rh) - beta_f*Sh*If - beta_i*Sh*Ih - beta_b*Sh*B - mu_dh*Sh
      dEh <- beta_f*Sh*If + beta_i*Sh*Ih + beta_b*Sh*B - gamma*Eh - mu_dh*Eh
      dIh <- gamma*Eh  - lambda*Ih - mu_dh*Ih
      dRh <- lambda*Ih - mu_dh*Rh
      dB <-  zeta*sin(2*pi*t/365)*B
      
      #fly population
      dSf <- mu_b*(-100*sin(2*pi*t/365)) - beta_e*Sf*B - mu_d*(-100*sin(2*pi*t/365))*Sf
      dIf <- beta_e*Sf*B - mu_d*(-100*sin(2*pi*t/365))*If  
      dx <- (c(dSh,dEh,dIh,dRh,dB,dSf,dIf))
      list(dx) #return result as a list
    }
  )
}

xstart <- c(Sh= 8e+06, Eh= 0, Ih= 9, Rh=4.57e+06, B=2.5e-02, Sf=6250, If= 0)    
mu_bh <- 0.000027
mu_dh <- 0.000020
mu_i <- 0.000009
gamma <- 0.65
lambda <- 0.0467
beta_i <- 1.034177e-13
beta_f <- 1.028844e-11 
beta_e <- 1.25*5.095899e-11
beta_b <- 1.25*3.380743e-07 
zeta <- 2.237077e-02
mu_b <- 2.186e-03 
mu_d <- 1.756e-03  
params <- c(mu_bh=mu_bh, mu_dh=mu_dh, mu_i=mu_i, gamma=gamma, lambda=lambda, beta_i=beta_i, beta_f=beta_f, beta_b=beta_b, beta_e=beta_e, mu_b=mu_b, mu_d=mu_d)

w <- 6250

pop244_activity25 <- as.data.frame(ode(xstart, # start at initial condition
            seq(0,365,1), # solve from 0 to T
            open.sbeir.model,
            params,
            method='ode45',
            rtol=1e-7))

```
244% increase, 50% activity
```{r}
open.sbeir.model <- function (t, x, params) {  #SIR model equations
  Sh <- x[1]
  Eh <- x[2]
  Ih <- x[3]
  Rh <- x[4]
  B <-  x[5]
  Sf <- x[6]
  If <- x[7]
  with( #we can simplify code using "with"
    as.list(params), #this argument to "with" lets us use the variable names
   
     { #human population
      dSh <- mu_bh*(Sh+Eh+Ih+Rh) + mu_i*(Sh+Eh+Ih+Rh) - beta_f*Sh*If - beta_i*Sh*Ih - beta_b*Sh*B - mu_dh*Sh
      dEh <- beta_f*Sh*If + beta_i*Sh*Ih + beta_b*Sh*B - gamma*Eh - mu_dh*Eh
      dIh <- gamma*Eh  - lambda*Ih - mu_dh*Ih
      dRh <- lambda*Ih - mu_dh*Rh
      dB <-  zeta*sin(2*pi*t/365)*B
      
      #fly population
      dSf <- mu_b*(-100*sin(2*pi*t/365)) - beta_e*Sf*B - mu_d*(-100*sin(2*pi*t/365))*Sf
      dIf <- beta_e*Sf*B - mu_d*(-100*sin(2*pi*t/365))*If  
      dx <- (c(dSh,dEh,dIh,dRh,dB,dSf,dIf))
      list(dx) #return result as a list
    }
  )
}

xstart <- c(Sh= 8e+06, Eh= 0, Ih= 9, Rh=4.57e+06, B=2.5e-02, Sf=6250, If= 0)    
mu_bh <- 0.000027
mu_dh <- 0.000020
mu_i <- 0.000009
gamma <- 0.65
lambda <- 0.0467
beta_i <- 1.034177e-13
beta_f <- 1.028844e-11 
beta_e <- 1.5*5.095899e-11
beta_b <- 1.5*3.380743e-07 
zeta <- 2.237077e-02
mu_b <- 2.186e-03 
mu_d <- 1.756e-03  
params <- c(mu_bh=mu_bh, mu_dh=mu_dh, mu_i=mu_i, gamma=gamma, lambda=lambda, beta_i=beta_i, beta_f=beta_f, beta_b=beta_b, beta_e=beta_e, mu_b=mu_b, mu_d=mu_d)

w <- 6250

pop244_activity50 <- as.data.frame(ode(xstart, # start at initial condition
            seq(0,365,1), # solve from 0 to T
            open.sbeir.model,
            params,
            method='ode45',
            rtol=1e-7))

```
244% increase, 75% activity
```{r}
open.sbeir.model <- function (t, x, params) {  #SIR model equations
  Sh <- x[1]
  Eh <- x[2]
  Ih <- x[3]
  Rh <- x[4]
  B <-  x[5]
  Sf <- x[6]
  If <- x[7]
  with( #we can simplify code using "with"
    as.list(params), #this argument to "with" lets us use the variable names
   
     { #human population
      dSh <- mu_bh*(Sh+Eh+Ih+Rh) + mu_i*(Sh+Eh+Ih+Rh) - beta_f*Sh*If - beta_i*Sh*Ih - beta_b*Sh*B - mu_dh*Sh
      dEh <- beta_f*Sh*If + beta_i*Sh*Ih + beta_b*Sh*B - gamma*Eh - mu_dh*Eh
      dIh <- gamma*Eh  - lambda*Ih - mu_dh*Ih
      dRh <- lambda*Ih - mu_dh*Rh
      dB <-  zeta*sin(2*pi*t/365)*B
      
      #fly population
      dSf <- mu_b*(-100*sin(2*pi*t/365)) - beta_e*Sf*B - mu_d*(-100*sin(2*pi*t/365))*Sf
      dIf <- beta_e*Sf*B - mu_d*(-100*sin(2*pi*t/365))*If  
      dx <- (c(dSh,dEh,dIh,dRh,dB,dSf,dIf))
      list(dx) #return result as a list
    }
  )
}

xstart <- c(Sh= 8e+06, Eh= 0, Ih= 9, Rh=4.57e+06, B=2.5e-02, Sf=6250, If= 0)    
mu_bh <- 0.000027
mu_dh <- 0.000020
mu_i <- 0.000009
gamma <- 0.65
lambda <- 0.0467
beta_i <- 1.034177e-13
beta_f <- 1.028844e-11 
beta_e <- 1.75*5.095899e-11
beta_b <- 1.75*3.380743e-07 
zeta <- 2.237077e-02
mu_b <- 2.186e-03 
mu_d <- 1.756e-03  
params <- c(mu_bh=mu_bh, mu_dh=mu_dh, mu_i=mu_i, gamma=gamma, lambda=lambda, beta_i=beta_i, beta_f=beta_f, beta_b=beta_b, beta_e=beta_e, mu_b=mu_b, mu_d=mu_d)

w <- 6250

pop244_activity75 <- as.data.frame(ode(xstart, # start at initial condition
            seq(0,365,1), # solve from 0 to T
            open.sbeir.model,
            params,
            method='ode45',
            rtol=1e-7))

```
244% increase, 100% activity
```{r}
open.sbeir.model <- function (t, x, params) {  #SIR model equations
  Sh <- x[1]
  Eh <- x[2]
  Ih <- x[3]
  Rh <- x[4]
  B <-  x[5]
  Sf <- x[6]
  If <- x[7]
  with( #we can simplify code using "with"
    as.list(params), #this argument to "with" lets us use the variable names
   
     { #human population
      dSh <- mu_bh*(Sh+Eh+Ih+Rh) + mu_i*(Sh+Eh+Ih+Rh) - beta_f*Sh*If - beta_i*Sh*Ih - beta_b*Sh*B - mu_dh*Sh
      dEh <- beta_f*Sh*If + beta_i*Sh*Ih + beta_b*Sh*B - gamma*Eh - mu_dh*Eh
      dIh <- gamma*Eh  - lambda*Ih - mu_dh*Ih
      dRh <- lambda*Ih - mu_dh*Rh
      dB <-  zeta*sin(2*pi*t/365)*B
      
      #fly population
      dSf <- mu_b*(-100*sin(2*pi*t/365)) - beta_e*Sf*B - mu_d*(-100*sin(2*pi*t/365))*Sf
      dIf <- beta_e*Sf*B - mu_d*(-100*sin(2*pi*t/365))*If  
      dx <- (c(dSh,dEh,dIh,dRh,dB,dSf,dIf))
      list(dx) #return result as a list
    }
  )
}

xstart <- c(Sh= 8e+06, Eh= 0, Ih= 9, Rh=4.57e+06, B=2.5e-02, Sf=6250, If= 0)    
mu_bh <- 0.000027
mu_dh <- 0.000020
mu_i <- 0.000009
gamma <- 0.65
lambda <- 0.0467
beta_i <- 1.034177e-13
beta_f <- 1.028844e-11 
beta_e <- 2*5.095899e-11
beta_b <- 2*3.380743e-07 
zeta <- 2.237077e-02
mu_b <- 2.186e-03 
mu_d <- 1.756e-03  
params <- c(mu_bh=mu_bh, mu_dh=mu_dh, mu_i=mu_i, gamma=gamma, lambda=lambda, beta_i=beta_i, beta_f=beta_f, beta_b=beta_b, beta_e=beta_e, mu_b=mu_b, mu_d=mu_d)

w <- 6250

pop244_activity100 <- as.data.frame(ode(xstart, # start at initial condition
            seq(0,365,1), # solve from 0 to T
            open.sbeir.model,
            params,
            method='ode45',
            rtol=1e-7))

```
Combination Plot:
```{r}
library(tidyr)

pop45_activity25$incidence <- (pop45_activity25$Ih/(pop45_activity25$Sh+pop45_activity25$Eh+pop45_activity25$Ih+pop45_activity25$Rh))*100000
pop45_activity50$incidence <- (pop45_activity50$Ih/(pop45_activity50$Sh+pop45_activity50$Eh+pop45_activity50$Ih+pop45_activity50$Rh))*100000
pop45_activity75$incidence <- (pop45_activity75$Ih/(pop45_activity75$Sh+pop45_activity75$Eh+pop45_activity75$Ih+pop45_activity75$Rh))*100000
pop45_activity100$incidence <- (pop45_activity100$Ih/(pop45_activity100$Sh+pop45_activity100$Eh+pop45_activity100$Ih+pop45_activity100$Rh))*100000

pop84_activity25$incidence <- (pop84_activity25$Ih/(pop84_activity25$Sh+pop84_activity25$Eh+pop84_activity25$Ih+pop84_activity25$Rh))*100000
pop84_activity50$incidence <- (pop84_activity50$Ih/(pop84_activity50$Sh+pop84_activity50$Eh+pop84_activity50$Ih+pop84_activity50$Rh))*100000
pop84_activity75$incidence <- (pop84_activity75$Ih/(pop84_activity75$Sh+pop84_activity75$Eh+pop84_activity75$Ih+pop84_activity75$Rh))*100000
pop84_activity100$incidence <- (pop84_activity100$Ih/(pop84_activity100$Sh+pop84_activity100$Eh+pop84_activity100$Ih+pop84_activity100$Rh))*100000

pop156_activity25$incidence <- (pop156_activity25$Ih/(pop156_activity25$Sh+pop156_activity25$Eh+pop156_activity25$Ih+pop156_activity25$Rh))*100000
pop156_activity50$incidence <- (pop156_activity50$Ih/(pop156_activity50$Sh+pop156_activity50$Eh+pop156_activity50$Ih+pop156_activity50$Rh))*100000
pop156_activity75$incidence <- (pop156_activity75$Ih/(pop156_activity75$Sh+pop156_activity75$Eh+pop156_activity75$Ih+pop156_activity75$Rh))*100000
pop156_activity100$incidence <- (pop156_activity100$Ih/(pop156_activity100$Sh+pop156_activity100$Eh+pop156_activity100$Ih+pop156_activity100$Rh))*100000

pop128_activity25$incidence <- (pop128_activity25$Ih/(pop128_activity25$Sh+pop128_activity25$Eh+pop128_activity25$Ih+pop128_activity25$Rh))*100000
pop128_activity50$incidence <- (pop128_activity50$Ih/(pop128_activity50$Sh+pop128_activity50$Eh+pop128_activity50$Ih+pop128_activity50$Rh))*100000
pop128_activity75$incidence <- (pop128_activity75$Ih/(pop128_activity75$Sh+pop128_activity75$Eh+pop128_activity75$Ih+pop128_activity75$Rh))*100000
pop128_activity100$incidence <- (pop128_activity100$Ih/(pop128_activity100$Sh+pop128_activity100$Eh+pop128_activity100$Ih+pop128_activity100$Rh))*100000

pop244_activity25$incidence <- (pop244_activity25$Ih/(pop244_activity25$Sh+pop244_activity25$Eh+pop244_activity25$Ih+pop244_activity25$Rh))*100000
pop244_activity50$incidence <- (pop244_activity50$Ih/(pop244_activity50$Sh+pop244_activity50$Eh+pop244_activity50$Ih+pop244_activity50$Rh))*100000
pop244_activity75$incidence <- (pop244_activity75$Ih/(pop244_activity75$Sh+pop244_activity75$Eh+pop244_activity75$Ih+pop244_activity75$Rh))*100000
pop244_activity100$incidence <- (pop244_activity100$Ih/(pop244_activity100$Sh+pop244_activity100$Eh+pop244_activity100$Ih+pop244_activity100$Rh))*100000

df_combination <- data.frame(time=rep(seq(1,366),1), baseline$incidence, activity1$incidence, activity2$incidence, activity3$incidence, activity4$incidence,increase1$incidence, increase2$incidence, increase3$incidence, increase4$incidence, increase5$incidence, pop45_activity25$incidence, pop45_activity50$incidence , pop45_activity75$incidence,pop45_activity100$incidence, pop84_activity25$incidence, pop84_activity50$incidence, pop84_activity75$incidence, pop84_activity100$incidence, pop156_activity25$incidence, pop156_activity50$incidence, pop156_activity75$incidence, pop156_activity100$incidence, pop128_activity25$incidence, pop128_activity50$incidence, pop128_activity75$incidence, pop128_activity100$incidence,pop244_activity25$incidence,pop244_activity50$incidence,pop244_activity75$incidence,pop244_activity100$incidence)


names(df_combination)[2]<-"pop0_activity0"
names(df_combination)[3]<-"pop0_activity25"
names(df_combination)[4]<-"pop0_activity50"
names(df_combination)[5]<-"pop0_activity75"
names(df_combination)[6]<-"pop0_activity100"
names(df_combination)[7]<-"pop45_activity0"
names(df_combination)[8]<-"pop84_activity0"
names(df_combination)[9]<-"pop156_activity0"
names(df_combination)[10]<-"pop128_activity0"
names(df_combination)[11]<-"pop244_activity0"
names(df_combination)[12]<-"pop45_activity25"
names(df_combination)[13]<-"pop45_activity50"
names(df_combination)[14]<- "pop45_activity75"
names(df_combination)[15]<- "pop45_activity100"
names(df_combination)[16]<-"pop84_activity25"
names(df_combination)[17]<- "pop84_activity50"
names(df_combination)[18]<-"pop84_activity75"
names(df_combination)[19]<-"pop84_activity100"
names(df_combination)[20]<-"pop156_activity25"
names(df_combination)[21]<-"pop156_activity50"
names(df_combination)[22]<-"pop156_activity75"
names(df_combination)[23]<-"pop156_activity100"
names(df_combination)[24]<-"pop128_activity25"
names(df_combination)[25]<-"pop128_activity50"
names(df_combination)[26]<-"pop128_activity75"
names(df_combination)[27]<-"pop128_activity100"
names(df_combination)[28]<-"pop244_activity25"
names(df_combination)[29]<-"pop244_activity50"
names(df_combination)[30]<-"pop244_activity75"
names(df_combination)[31]<-"pop244_activity100"

df_combination.tidy <- df_combination %>%
  gather(key, time) %>%
  separate(key, c("Population", "Activity"), "\\_")

df_combination.tidy$Date <- df_combination$time
names(df_combination.tidy)[3]<-"Incidence"

df_combination.tidy2 <- transform(df_combination.tidy,
  Activity = factor(Activity, levels = c( "activity0", "activity25", "activity50","activity75", "activity100"), c("Baseline", "25% increase","50% increase","75% increase", "100% increase")),
  Population = factor(Population, levels = c("pop0","pop45", "pop84", "pop128","pop156","pop244"), labels = c("Baseline","45.7% increase", "84.3% increase", "128% increase", "156% increase", "244% increase")))

```
```{r}
ggplot(df_combination.tidy2, aes(x=Date,y=Incidence, col=Population, linetype=Population)) +
  geom_line() +
  scale_linetype_manual(values = c("solid", "dotted", "solid", "dashed", "dotted", "solid")) +
  scale_colour_grey() +
  xlab("Days") + ylab("Daily incidence per 100,000 population") +
  facet_grid(.~Activity) +
  scale_x_continuous(breaks = breaks) +
  theme_bw()
```
  Combination Percentage Increase:
```{r}
pop45_activity25_incidence_yr1 <- sum(pop45_activity25$incidence[1:365])
pop45_activity25_incidence_yr1

pop45_activity50_incidence_yr1 <- sum(pop45_activity50$incidence[1:365])
pop45_activity50_incidence_yr1

pop45_activity75_incidence_yr1 <- sum(pop45_activity75$incidence[1:365])
pop45_activity75_incidence_yr1

pop45_activity100_incidence_yr1 <- sum(pop45_activity100$incidence[1:365])
pop45_activity100_incidence_yr1

pop84_activity25_incidence_yr1 <- sum(pop84_activity25$incidence[1:365])
pop84_activity25_incidence_yr1 

pop84_activity50_incidence_yr1 <- sum(pop84_activity50$incidence[1:365])
pop84_activity50_incidence_yr1

pop84_activity75_incidence_yr1 <- sum(pop84_activity75$incidence[1:365])
pop84_activity75_incidence_yr1

pop84_activity100_incidence_yr1 <- sum(pop84_activity100$incidence[1:365])
pop84_activity100_incidence_yr1

pop128_activity25_incidence_yr1 <- sum(pop128_activity25$incidence[1:365])
pop128_activity25_incidence_yr1

pop128_activity50_incidence_yr1 <- sum(pop128_activity50$incidence[1:365])
pop128_activity50_incidence_yr1

pop128_activity75_incidence_yr1 <- sum(pop128_activity75$incidence[1:365])
pop128_activity75_incidence_yr1

pop128_activity100_incidence_yr1 <- sum(pop128_activity100$incidence[1:365])
pop128_activity100_incidence_yr1

pop156_activity25_incidence_yr1 <- sum(pop156_activity25$incidence[1:365])
pop156_activity25_incidence_yr1

pop156_activity50_incidence_yr1 <- sum(pop156_activity50$incidence[1:365])
pop156_activity50_incidence_yr1

pop156_activity75_incidence_yr1 <- sum(pop156_activity75$incidence[1:365])
pop156_activity75_incidence_yr1

pop156_activity100_incidence_yr1 <- sum(pop156_activity100$incidence[1:365])
pop156_activity100_incidence_yr1

pop244_activity25_incidence_yr1 <- sum(pop244_activity25$incidence[1:365])
pop244_activity25_incidence_yr1

pop244_activity50_incidence_yr1 <- sum(pop244_activity50$incidence[1:365])
pop244_activity50_incidence_yr1

pop244_activity75_incidence_yr1 <- sum(pop244_activity75$incidence[1:365])
pop244_activity75_incidence_yr1

pop244_activity100_incidence_yr1 <- sum(pop244_activity100$incidence[1:365])
pop244_activity100_incidence_yr1
```
```{r}

percentage_pop45_activity25_yr1 <- ((pop45_activity25_incidence_yr1 - baseline_incidence_yr1)/baseline_incidence_yr1)*100
percentage_pop45_activity25_yr1


percentage_pop45_activity50_yr1 <- ((pop45_activity50_incidence_yr1 - baseline_incidence_yr1)/baseline_incidence_yr1)*100
percentage_pop45_activity50_yr1


percentage_pop45_activity75_yr1 <- ((pop45_activity75_incidence_yr1 - baseline_incidence_yr1)/baseline_incidence_yr1)*100
percentage_pop45_activity75_yr1

percentage_pop45_activity100_yr1 <- ((pop45_activity100_incidence_yr1 - baseline_incidence_yr1)/baseline_incidence_yr1)*100
percentage_pop45_activity100_yr1

percentage_pop84_activity25_yr1 <- ((pop84_activity25_incidence_yr1 - baseline_incidence_yr1)/baseline_incidence_yr1)*100
percentage_pop84_activity25_yr1

percentage_pop84_activity50_yr1 <- ((pop84_activity50_incidence_yr1 - baseline_incidence_yr1)/baseline_incidence_yr1)*100
percentage_pop84_activity50_yr1

percentage_pop84_activity75_yr1 <- ((pop84_activity75_incidence_yr1 - baseline_incidence_yr1)/baseline_incidence_yr1)*100
percentage_pop84_activity75_yr1

percentage_pop84_activity100_yr1 <- ((pop84_activity100_incidence_yr1 - baseline_incidence_yr1)/baseline_incidence_yr1)*100
percentage_pop84_activity100_yr1

percentage_pop128_activity25_yr1 <- ((pop128_activity25_incidence_yr1 - baseline_incidence_yr1)/baseline_incidence_yr1)*100
percentage_pop128_activity25_yr1


percentage_pop128_activity50_yr1 <- ((pop128_activity50_incidence_yr1 - baseline_incidence_yr1)/baseline_incidence_yr1)*100
percentage_pop128_activity50_yr1


percentage_pop128_activity75_yr1 <- ((pop128_activity75_incidence_yr1 - baseline_incidence_yr1)/baseline_incidence_yr1)*100
percentage_pop128_activity75_yr1

percentage_pop128_activity100_yr1 <- ((pop128_activity100_incidence_yr1 - baseline_incidence_yr1)/baseline_incidence_yr1)*100
percentage_pop128_activity100_yr1


percentage_pop156_activity25_yr1 <- ((pop156_activity25_incidence_yr1 - baseline_incidence_yr1)/baseline_incidence_yr1)*100
percentage_pop156_activity25_yr1


percentage_pop156_activity50_yr1 <- ((pop156_activity50_incidence_yr1 - baseline_incidence_yr1)/baseline_incidence_yr1)*100
percentage_pop156_activity50_yr1


percentage_pop156_activity75_yr1 <- ((pop156_activity75_incidence_yr1 - baseline_incidence_yr1)/baseline_incidence_yr1)*100
percentage_pop156_activity75_yr1

percentage_pop156_activity100_yr1 <- ((pop156_activity100_incidence_yr1 - baseline_incidence_yr1)/baseline_incidence_yr1)*100
percentage_pop156_activity100_yr1

percentage_pop244_activity25_yr1 <- ((pop244_activity25_incidence_yr1 - baseline_incidence_yr1)/baseline_incidence_yr1)*100
percentage_pop244_activity25_yr1


percentage_pop244_activity50_yr1 <- ((pop244_activity50_incidence_yr1 - baseline_incidence_yr1)/baseline_incidence_yr1)*100
percentage_pop244_activity50_yr1


percentage_pop244_activity75_yr1 <- ((pop244_activity75_incidence_yr1 - baseline_incidence_yr1)/baseline_incidence_yr1)*100
percentage_pop244_activity75_yr1

percentage_pop244_activity100_yr1 <- ((pop244_activity100_incidence_yr1 - baseline_incidence_yr1)/baseline_incidence_yr1)*100
percentage_pop244_activity100_yr1

```
```{r}
campyincidence <- read.table("/Users/MelanieCousins/OneDrive - University of Guelph/Masters/Project/Model/campyincidence.csv", header =T, sep = ',')
  
campyincidence <- data.frame(days=rep(seq(1,365),1),incidence=c(campyincidence[1:365,3]*100000)) 

ggplot(baseline, aes(x=time,y=incidence), size=1) +
  geom_line(colour="black") +
  geom_line(data= campyincidence, aes(x=days,y=incidence), alpha=0.4) +
  xlab("Days") + ylab("Daily incidence per 100,000 population") +
  scale_x_continuous(breaks = breaks) +
  theme_bw()

```
